# Supplementary material for: High-throughput mapping of the phage resistance landscape in E. coli
Source: PLoS Biol. 2020 Oct 13;18(10):e3000877. doi: 10.1371/journal.pbio.3000877 (PMC7553319; doi:10.1371/journal.pbio.3000877)
Supplement: S1 Data — (XLSX) [file pbio.3000877.s023.xlsx]

## Sheet: Fig 2A
		set16IT009 LB_plus_SM_buffer with T2_phage 18.75 MOI	set16IT010 LB_plus_SM_buffer with T2_phage 1.875 MOI	set16IT011 LB_plus_SM_buffer with T2_phage 0.1875 MOI	set16IT022 LB_plus_SM_buffer with T3_phage 23.4375 MOI	set16IT024 LB_plus_SM_buffer with T3_phage 0.234375 MOI	set16IT025 LB_plus_SM_buffer with T3_phage 0.00234375 MOI	set16IT023 LB_plus_SM_buffer with T3_phage 2.34375 MOI	set16IT028 LB_plus_SM_buffer with T4_phage 5.46875 MOI	set16IT029 LB_plus_SM_buffer with T4_phage 0.546875 MOI	set16IT030 LB_plus_SM_buffer with T4_phage 0.0546875 MOI	set30IT054 T4_phage_221.875_MOI	set16IT035 LB_plus_SM_buffer with T5_phage 35.9375 MOI	set16IT036 LB_plus_SM_buffer with T5_phage 3.59375 MOI	set16IT037 LB_plus_SM_buffer with T5_phage 0.359375 MOI	set30IT055 T5_phage_625_MOI	set16IT040 LB_plus_SM_buffer with T6_phage 23.4375 MOI	set16IT041 LB_plus_SM_buffer with T6_phage 2.34375 MOI	set16IT042 LB_plus_SM_buffer with T6_phage 0.234375 MOI	set30IT056 T6_phage_62.5_MOI	set28IT005 LB_plus_SM_buffer with T7_phage 6.25 MOI	set28IT006 LB_plus_SM_buffer with T7_phage 0.625 MOI	set16IT005 LB_plus_SM_buffer with T7_phage 0.00078125 MOI	set30IT057 T7_phage_31.25_MOI	set16IT083 LB_plus_SM_buffer with N4_phage 23.4375 MOI	set16IT084 LB_plus_SM_buffer with N4_phage 2.34375 MOI	set16IT085 LB_plus_SM_buffer with N4_phage 0.234375 MOI	set30IT064 N4_phage_1937.5_MOI	set16IT049 LB_plus_SM_buffer with CEV1_phage 0.0171875 MOI	set16IT050 LB_plus_SM_buffer with CEV1_phage 0.000171875 MOI	set16IT051 LB_plus_SM_buffer with CEV1_phage 0.00000171875 MOI	set16IT053 LB_plus_SM_buffer with CEV2_phage 6.40625 MOI	set16IT054 LB_plus_SM_buffer with CEV2_phage 0.0640625 MOI	set16IT055 LB_plus_SM_buffer with CEV2_phage 0.000640625 MOI	set30IT062 CEV2_phage_84.375_MOI	set16IT045 LB_plus_SM_buffer with LZ4_phage 4.375 MOI	set16IT046 LB_plus_SM_buffer with LZ4_phage 0.4375 MOI	set16IT047 LB_plus_SM_buffer with LZ4_phage 0.04375 MOI	set30IT063 LZ4_phage_4.6875_MOI	set16IT073 LB_plus_SM_buffer with CI1857_phage 484.375 MOI	set30IT060 lambda1857_phage_12.5_MOI	set16IT079 LB_plus_SM_buffer with I86_phage 143.75 MOI	set16IT080 LB_plus_SM_buffer with I86_phage 14.375 MOI	set30IT065 186_phage_125_MOI	set28IT009 LB_plus_SM_buffer with P1_phage 21.875 MOI	set28IT010 LB_plus_SM_buffer with P1_phage 2.1875 MOI	set28IT011 LB_plus_SM_buffer with P1_phage 0.21875 MOI	set30IT058 P1_phage_9.375_MOI	set19IT073 P2 dilution 10-1
	No Phage	T2	T2	T2	T3	T3	T3	T3	T4	T4	T4	T4*	T5	T5	T5	T5*	T6	T6	T6	T6*	T7	T7	T7	T7*	N4	N4	N4	N4*	CEV1	CEV1	CEV1	CEV2	CEV2	CEV2	CEV2*	LZ4	LZ4	LZ4	LZ4*	cI1857	cI1857*	I86	I86	I86*	P1	P1	P1	P1*	P2
cyaA	-0.344954	3.5828	3.12425	1.46112	3.89188	3.95673	4.14342	3.89497	4.19659	4.11652	4.08361	3.93333	4.30497	4.25792	4.31975	3.92858	4.2236	4.08523	3.81793	3.65004	3.41979	3.42025	3.38314	3.7461	3.9635	3.86115	3.94699	3.90534	4.34831	3.69331	3.31604	4.362	4.3556	4.29809	3.90269	4.26708	3.88236	3.68349	2.50829	8.81185	6.6297	3.26602	1.51693	4.15384	3.25673	2.78079	2.03812	3.8578	3.34952
dgcJ	0.00306341	1.1339	0.911762	0.849379	1.40685	1.16257	1.11822	1.02387	1.08458	1.04201	0.980754	1.11159	1.04538	1.1258	1.18331	1.06	1.1432	1.01998	1.06214	0.961976	1.05235	1.05227	1.02441	0.980529	5.35965	6.21194	9.63935	1.06751	0.972726	0.665715	0.882338	0.964121	0.98744	0.950358	1.07927	1.05088	0.821629	0.81273	1.49899	1.98742	1.04229	2.48726	1.97463	1.52685	0.933839	0.734274	0.675559	1.04815	1.14983
dnaJ	-0.600975	0.776968	1.17307	0.0407855	0.831112	1.0124	1.05205	0.910917	1.0527	1.00838	0.883077	1.1428	1.10623	1.05419	1.06939	1.13032	1.03393	1.04859	0.715795	1.07944	0.577133	0.507272	0.74918	1.29187	0.800604	0.833746	0.854318	1.14474	0.73474	0.490462	0.477585	0.984486	0.95848	0.888864	1.07896	0.957861	0.689732	0.508926	-0.129437	1.27171	9.36403	3.07375	0.142849	7.97737	0.535541	0.849615	0.0707732	4.54531	1.23399
envZ	-0.171158	1.03116	0.910552	0.148929	7.13276	0.592376	0.79847	2.18856	13.9214	14.0966	14.3826	15.1605	0.697007	0.58211	0.829174	1.90068	0.477061	0.503891	0.538237	0.747431	0.45807	0.570123	2.11868	3.2372	1.39498	1.33784	1.11182	1.13708	6.75059	6.72796	5.40315	1.3292	1.79453	1.47044	0.97624	1.82276	1.26443	3.24914	-0.100742	0.440811	0.641512	1.16576	0.254097	1.23839	0.792492	0.22464	0.0404844	0.835981	1.75399
fadL	2.53802	16.748	13.8817	15.1144	2.60398	7.90182	1.09513	1.3313	0.414333	5.66203	4.15758	0.839265	0.954394	1.10204	0.56173	0.809974	0.589021	0.605542	1.06352	0.764256	0.481023	0.997105	0.915778	0.828168	0.632043	0.850515	0.407089	0.803394	1.01632	0.673922	0.83798	0.864055	1.1094	0.871525	0.783833	2.17489	0.996597	1.24699	1.4583	0.585618	0.795037	0.65	0.599476	0.577059	1.81526	-0.226113	1.39279	1.05595	0.829013
fhuA	-0.0815469	-0.188189	-0.0792491	-0.92642	6.45027	-0.0522272	-0.181536	0.385929	-0.165066	-0.164062	-0.0949692	3.03153	15.4809	15.3732	15.6693	15.509	0.171971	0.72747	0.308366	-0.316935	-0.566578	-0.343859	0.910516	3.54374	-0.0750082	-0.239433	-0.156857	0.976764	-0.140543	-0.303078	0.255389	15.5151	15.6337	15.5486	15.372	1.90119	-0.0970559	-0.224798	2.31997	-0.0868666	2.25382	-0.295263	-0.0975319	1.91717	-0.513693	0.157858	-0.0394816	3.49891	1.37918
galU	-0.645077	3.64949	3.27743	2.60761	2.86724	3.04961	3.10355	2.99211	3.00746	3.03029	2.98342	13.0397	3.18293	3.16833	3.2273	4.03635	3.01112	3.03721	2.92749	3.36058	2.71433	2.72889	2.9069	3.86018	4.38507	4.18611	4.40658	3.68522	14.6897	14.7031	15.1204	4.16562	4.19896	4.15845	3.57403	4.10991	4.0354	3.95024	9.08861	5.24177	3.56408	8.57664	5.73476	12.7917	2.72306	2.412	2.27926	7.31673	3.21624
igaA	-0.103202	6.29779	10.4551	7.25544	12.9607	15.5171	15.797	15.5556	4.81317	6.33267	5.22278	7.53714	5.20185	5.4717	5.11613	5.27651	5.79198	5.7807	5.23342	3.15662	14.3183	13.6828	15.9207	4.57427	5.00771	4.67905	4.50746	5.56712	4.59541	4.11215	4.32133	6.56295	6.79771	5.43301	3.4614	5.55876	4.44581	4.71877	3.65601	8.26207	4.59454	7.20736	7.76991	3.37866	8.83706	10.2613	8.76209	6.02501	6.23388
lamB	-0.106128	0.234962	0.043153	-0.140854	0.438455	0.526636	0.362814	0.428115	0.299914	0.195986	0.277638	0.259681	0.308418	0.295639	0.324024	0.248984	0.185121	0.175132	-0.0743903	0.213474	0.0841379	0.300321	0.303827	0.584325	-0.00462385	0.0436248	0.589898	0.249115	0.236765	0.109334	-0.385026	0.363106	0.323204	0.266314	0.657825	0.490414	0.169374	0.187079	-1.1309	11.2029	14.4527	-0.429903	-0.0355245	-0.206438	0.147623	0.311686	0.0680424	0.283198	0.246064
lpcA	-0.890732	3.15549	8.1665	2.84229	12.0117	13.9292	13.6851	13.6393	3.81472	3.55272	3.29529	12.6154	3.49566	3.45819	3.7272	3.84761	3.37759	3.37545	3.00239	3.23176	15.1758	16.36	10.7175	12.8188	2.94306	2.96496	2.81952	3.45943	15.3877	15.4353	15.7681	4.15771	4.19527	4.13901	6.01263	5.47069	4.05099	3.54003	12.5473	4.87052	12.0817	8.58458	5.18475	12.3264	16.1658	15.9077	13.7153	14.9056	13.6896
malI	-0.121275	1.35792	1.09617	0.0375463	2.01099	2.01841	2.08433	2.0167	2.12933	2.09715	1.99528	1.74838	2.15124	2.14294	2.17277	1.73682	2.05669	2.06457	1.86864	1.624	1.49728	1.57608	1.25442	1.68395	1.5836	2.04138	1.5633	1.75443	1.7542	1.30817	1.41359	1.84223	1.85211	1.80143	1.76607	1.81727	1.62487	1.5178	2.96284	6.84764	6.98539	1.26391	-0.269257	2.4071	1.33712	1.20262	0.736342	1.74972	1.80101
malT	-0.0392966	0.295367	0.174791	0.30204	0.052598	0.0160177	0.15335	0.0409257	0.0655461	0.175562	0.0884422	0.188304	0.128807	0.150646	0.128567	0.206218	0.12409	0.242833	0.0510467	0.112098	0.452848	0.118561	0.181936	0.196039	0.135534	0.0609191	-0.0162888	0.174886	0.278657	0.029044	-0.073772	0.310634	0.339121	0.371679	0.142729	0.287868	0.247047	0.37429	0.23138	11.5243	14.2122	0.0518505	-0.239217	0.012976	0.365588	0.212319	0.232062	0.128226	0.0905584
nfrA	0.00271263	-0.760246	-0.359203	-0.294819	4.48159	-0.348072	-0.643625	-0.156478	-0.434076	-0.857942	-0.528194	0.330125	-0.663239	-0.619513	-0.627814	-0.378865	-0.437411	-0.732806	-0.591038	-0.619451	-0.476943	-0.764585	-0.26691	-0.447906	13.9465	13.354	13.9117	14.8083	-0.439585	-0.495449	-0.0571085	-0.695427	-0.779989	-0.415303	-0.600612	-0.444632	-0.476975	-0.319634	0.166774	2.22651	0.292739	0.157082	-0.278196	0.572172	-0.388473	-0.297913	-0.557827	1.24526	2.1003
nfrB	0.0427752	-0.0400605	-0.306887	-0.0968132	4.63102	0.102643	-0.00216242	0.0543172	0.293596	0.0929158	-0.0525598	0.478643	-0.024195	-0.0305071	-0.000112605	0.315349	0.14758	0.0999984	-0.312867	-0.0881026	-0.169108	1.38434	0.0982117	-0.0360003	13.9745	13.4032	13.9907	14.6197	-0.0431648	-0.187427	-0.0613281	-0.0622767	0.0149217	-0.0163666	0.00264057	0.0271162	-0.112526	-0.140758	0.19896	0.67863	-0.379417	-0.100572	-0.367487	1.86777	0.298995	0.0132535	-0.0755154	1.17931	2.33548
ompC	-0.00579181	2.12512	2.35967	1.56226	8.87002	1.78623	1.28442	2.72981	16.4404	16.3081	16.0942	16.1146	1.84758	1.88798	1.91456	2.66677	1.57886	1.77337	1.39861	0.702446	1.10847	0.970335	2.8979	3.31681	2.20366	1.85669	2.02445	1.22927	2.16377	2.37916	1.62853	2.24231	2.4862	2.07705	0.994422	3.27777	1.76338	4.52217	0.238341	1.56636	1.136	2.05179	1.462	1.86549	1.05066	1.07702	0.666358	1.63224	1.32206
ompF	0.0782474	0.383445	0.275914	0.659858	0.58038	0.774583	0.787233	0.642965	0.761603	0.738685	0.727968	0.542883	0.810386	0.7817	0.797761	0.544375	0.710486	0.717457	0.644768	0.500545	0.412966	0.567142	0.413565	0.450497	0.381059	0.652811	1.34504	0.561036	12.1287	12.7295	12.6224	0.681837	0.685369	0.634884	0.544145	0.569688	0.454997	0.390949	-0.274875	0.90327	0.36969	0.14625	-0.166656	1.06728	0.663298	0.0676865	0.573798	0.574436	1.47294
ompR	-0.699595	3.87822	3.42911	1.98895	7.112	2.85255	2.93143	2.68266	14.1837	14.3111	14.254	15.2016	2.98075	2.98935	3.01603	3.76749	2.89276	2.76027	2.69238	3.22527	3.02558	3.00521	3.54667	4.24467	3.90212	3.86549	3.74137	3.39203	13.017	12.9167	12.8296	4.33637	4.39554	4.36498	3.42573	4.62016	4.03133	4.34382	2.11566	2.59697	3.1113	3.01299	1.57837	2.59277	2.86086	1.9978	1.16906	3.45638	3.13429
pdeH	-0.0638288	-0.0268869	-0.0381739	-0.357544	0.171602	0.18084	0.201221	0.112745	0.193027	0.151095	0.0820749	0.0590932	0.368613	0.246901	0.263728	0.0442616	0.460878	0.177777	-0.188637	0.0128747	-0.0181365	-0.168536	-0.00998623	-0.142221	5.42415	5.54818	6.04442	6.21451	0.0848198	-0.292852	-0.606088	0.263664	0.238759	0.197708	0.670977	0.266117	0.0702306	0.0284237	-1.33664	0.138628	-0.204168	0.2019	3.08349	1.38533	0.163315	-0.0554407	0.133455	0.32615	0.0949892
pgm	-0.668293	3.58683	3.27324	2.48639	4.24762	4.25714	4.4456	4.22621	4.53386	4.57665	4.39231	3.56363	4.6174	4.55726	4.63168	3.5598	4.5423	4.48063	4.19559	3.32068	2.84725	2.84567	3.54547	3.47024	3.51782	3.43164	3.46916	3.55954	10.1853	8.16718	5.15694	3.51755	3.53784	3.46897	3.57848	3.503	3.35172	3.18019	3.01936	3.7473	3.16337	8.07532	5.01028	11.2903	2.99812	2.52131	1.64195	6.96972	2.90344
rfaD	-0.926552	4.15839	6.3426	1.83097	11.2622	11.9747	13.2684	14.0293	4.69366	4.74611	4.50282	11.9599	4.77636	4.75372	4.8303	4.1971	4.57948	4.55344	4.19063	3.89408	15.2645	15.7839	10.5415	8.93966	4.21737	4.13744	4.11995	4.23547	14.6629	14.236	14.4655	4.88406	4.84017	4.91469	4.26899	5.08676	4.44005	4.0733	10.9703	4.14068	11.2016	8.63801	5.34099	11.4158	15.5605	15.0933	13.3785	14.5243	13.4802
rfaE	-0.636071	3.3372	8.13599	2.02918	14.1021	13.9144	14.0856	13.672	3.84193	3.7331	3.51637	14.1494	3.7176	3.53572	3.81712	3.31367	3.509	3.46095	3.12089	2.93794	15.1419	15.859	11.2372	10.8394	3.17564	3.15352	3.09407	5.46186	15.1511	15.3093	15.4196	3.96046	3.98716	3.91072	4.53893	4.84133	3.71091	3.51175	11.7327	5.2478	11.0285	9.02407	5.47017	12.2506	15.7262	15.4071	13.3018	14.4313	13.653
rfaH	-0.318805	2.61586	2.1203	0.540107	2.51036	2.64308	2.7256	4.58768	2.76425	2.66106	2.58477	2.33919	2.82754	2.82432	2.82273	2.33365	2.66218	2.68825	2.3662	2.21617	2.09575	2.00812	2.56286	2.2938	2.63188	2.61299	2.59703	2.32272	15.1873	12.9142	12.8912	3.09441	3.08962	3.0255	2.31057	3.01951	2.67498	2.90631	1.19569	3.42453	2.03132	9.00457	5.91634	13.3846	2.06948	1.21582	0.46774	2.33451	2.51869
tolC	-0.25988	1.3308	1.03451	0.728799	1.40189	1.4919	1.54168	1.48386	1.53366	1.4884	1.47189	2.55352	1.60115	1.54884	1.582	2.54352	1.5194	1.54965	1.33541	2.39626	1.22785	1.05818	1.12726	2.43023	1.11475	1.21817	1.49482	2.51063	6.86191	4.54298	2.70173	1.40535	1.41425	1.35045	2.51762	1.44982	1.09064	1.10515	2.72017	1.12898	3.97685	0.695957	-0.171706	1.67291	0.639068	0.752181	-0.0390701	2.48626	1.66186
trxA	-0.316443	2.52089	2.0949	0.373664	1.89825	2.41165	2.1437	1.99663	2.1078	2.02801	1.92723	2.66052	2.19272	2.18379	2.21226	2.37011	1.9973	2.00847	1.63655	2.21856	1.69754	1.59881	2.44599	18.2217	2.53758	2.63804	3.10175	2.34802	2.34934	1.43293	1.98336	2.55187	2.5429	2.49359	3.0697	2.4459	2.26078	1.80071	2.16585	1.21774	2.74083	1.68346	0.736447	3.69016	1.41081	1.72019	0.0157227	3.66747	2.25174
tsx	0.0112647	0.0516924	0.115218	0.0195716	7.22792	0.834653	0.430171	1.23093	0.556092	0.441363	0.113712	-0.0682439	0.563463	0.474704	0.247247	0.666053	16.2582	15.8954	15.9064	13.1402	-0.235702	0.680875	0.946656	3.64913	-0.0615928	-0.286893	-0.0110401	0.928833	0.599453	0.564812	0.346325	0.504245	0.147099	0.216209	1.64458	16.3352	16.1165	15.9788	14.9393	-0.321581	2.2669	0.485349	-0.136751	2.6531	-0.189431	-0.497033	-0.628788	4.3811	1.20241
waaB	0.0845974	3.47184	2.91272	2.186	3.21486	3.23738	3.38776	3.16728	3.38971	3.50407	3.30062	3.64884	3.51123	3.48807	3.52819	3.62511	3.41675	3.43727	3.37207	3.29937	3.20607	3.21842	3.26495	3.53593	3.28854	3.2248	3.15354	3.52979	3.9677	3.62603	3.11275	3.72589	3.73601	3.65947	3.44744	3.6505	3.3173	3.10556	2.1409	1.92975	3.26639	8.85228	5.40843	13.8702	2.89434	2.32421	1.36411	3.45313	3.58112
waaC	-0.706275	3.98147	8.28722	2.37754	13.6137	13.5645	13.5161	14.2408	4.88374	5.25814	4.94581	12.8806	4.62894	4.63315	4.73283	4.27579	4.45621	4.53791	4.19357	4.0567	15.2609	15.9471	11.0393	11.101	3.85586	3.75026	3.70124	3.99469	14.9744	14.7483	15.0349	4.7298	4.74711	4.66733	5.51005	5.4707	4.33525	3.99376	11.1161	4.64691	10.8598	8.69714	5.46993	11.9701	15.6514	15.319	13.1879	14.497	13.9444
waaF	-1.27556	3.77309	3.05753	1.67306	4.21943	3.54176	5.14157	6.81794	3.73187	3.80982	3.61348	10.0188	3.84581	3.82697	3.86574	3.84036	3.65416	3.59642	4.22181	3.57979	3.61337	6.08732	3.71901	3.63989	3.78704	3.70796	3.68208	3.87533	15.0708	14.6651	14.981	4.3977	4.4074	4.33253	3.7926	4.38725	4.08384	3.73511	8.40206	4.81783	8.69272	8.84783	5.52195	12.7909	12.5932	13.9118	12.878	14.755	14.0953
waaG	-0.693059	3.02351	2.4802	1.43225	6.72469	2.75843	3.00537	3.76365	2.88969	8.54502	3.57711	3.80322	2.96501	2.99244	2.99566	2.69253	2.7636	2.90314	2.51991	2.52197	5.49521	3.97739	5.49249	2.53637	3.00598	2.88695	2.748	2.68477	15.0559	13.6947	12.752	3.26526	3.22632	3.16471	2.59006	3.12031	2.95034	2.67531	2.5179	3.32001	2.3262	9.32181	5.68411	12.9577	2.02522	1.58639	0.988148	3.05768	3.23738
waaJ	0.328718	4.67149	4.00631	2.98315	4.55232	4.53256	4.76855	4.55928	4.90848	4.83825	4.69194	4.7503	4.97565	4.94184	5.01723	4.74723	4.96967	4.86534	4.50549	4.40193	4.18737	4.22837	4.33449	4.61563	4.91289	4.75689	4.75364	4.73022	4.68946	4.18264	3.66966	4.90644	4.92728	4.84954	4.66166	4.80317	4.47291	4.17328	3.35695	3.43149	4.2708	8.87311	6.04112	14.1289	10.1193	13.758	14.0496	11.9589	14.8807
waaO	-0.112019	3.29895	2.79249	2.07222	3.11229	3.12519	3.23795	3.01965	3.36017	3.30243	3.1558	3.51913	3.36005	3.33702	3.37678	3.37896	3.20161	3.25517	3.48322	3.13632	2.89756	2.90219	3.09898	3.52713	3.28165	3.22608	3.12191	3.40328	3.81362	3.95556	3.23614	3.52337	3.50747	3.43115	3.41003	3.37909	3.02957	3.09208	2.62246	2.06273	3.56063	9.1055	5.46105	13.5914	14.5456	8.96398	13.0654	16.0645	16.326
waaP	-0.44625	3.51431	2.98124	2.01608	3.04398	3.18141	3.24682	3.10329	3.31433	3.33033	3.21781	3.17013	3.36342	3.34107	3.37859	3.15548	3.30971	3.29963	2.90299	2.94612	2.85845	2.8411	3.3609	3.03804	3.59925	3.48984	3.42142	3.13333	15.6274	14.4629	14.1822	3.71239	3.72115	3.65151	3.04777	3.62405	3.40786	3.13656	2.96109	3.58412	3.34924	9.52176	5.91884	12.9343	2.52307	1.91357	1.07852	3.06811	3.64326
waaQ	0.0422734	1.8939	1.65503	1.33606	1.78131	2.00126	1.98854	1.84062	1.94981	1.97294	1.88999	1.94504	2.03594	2.02221	2.05544	1.94253	1.97537	1.96332	1.83413	1.81469	1.79441	1.66263	1.8312	1.85313	1.99292	1.93837	1.84382	1.9314	6.01095	4.32664	2.98149	2.14504	2.14104	2.07935	1.85751	2.0988	1.97067	1.84134	1.56914	1.19659	1.99047	5.62174	3.54499	6.14137	3.60423	7.99113	9.73293	11.3585	11.2082
wcaF	0.0727094	1.66047	1.40592	0.844363	1.57873	1.72539	1.73989	9.35893	1.71045	1.70374	1.71631	2.03314	1.72819	1.77865	1.78885	2.02179	1.92599	1.65981	1.39613	1.90512	4.74465	7.15912	2.08713	1.95521	1.91425	1.84722	1.65874	2.02971	1.5729	1.0599	1.2815	1.72814	1.73718	1.67468	2.00446	1.66281	1.54429	1.5994	1.14213	1.81589	1.94275	2.04628	1.30333	3.10222	8.11741	8.54716	7.24277	9.69168	9.15336
wecB_rffE	-0.5943	0.676348	0.576399	-0.228411	4.33369	1.09731	0.939665	0.84898	0.911108	0.896328	0.720758	1.54141	0.982228	0.914882	0.919313	1.49551	0.779604	0.888071	0.516414	1.26803	0.780823	0.648114	0.569498	1.27132	13.5048	12.897	13.4722	14.0277	0.814232	0.500587	0.415905	0.894987	0.937392	0.859424	1.36965	0.862076	0.596406	0.772953	0.59457	0.566679	1.04791	1.55879	-0.254798	0.951313	0.396294	0.116998	-0.660289	1.79527	2.26777
ygaH	0.270018	-0.982033	-0.256866	1.42426	0.410397	-0.885286	-0.923051	-0.82207	-0.728325	-0.786687	-0.956829	-1.20035	-0.878882	-0.890935	-0.868106	-1.06235	-0.489274	-0.129538	-0.257156	-1.25508	-1.29142	-1.24078	-1.01077	-1.10562	8.51463	7.97423	8.55297	11.0125	-0.85955	-0.681317	-0.903598	-1.11302	-1.14231	-1.16833	-0.913036	-0.839719	-0.343419	0.015812	5.3944	-0.990915	1.38449	-0.759798	2.51787	1.99126	0.480447	-1.23122	1.00531	-1.20607	-0.321713
*solid plate
The underlying gene fitness score data for this figure can be found in S1 Table. The gene fitness scores are calculated as detailed in the methods sectionand the fitness scores for all strains in the library is provided at
https://doi.org/10.6084/m9.figshare.11413128
The figshare link also has the total read counts for each strains in all.poolcount and read counts per gene is provided in gene_counts.tab.
In the Figshare file, Keio_exps_used.tab describes which experiments for E. col BW25113 were included in our analysis. Besides the phage samples, this includes Time0 or "start" samples, which are used to compute log-ratios, and control experiments with no phage.
RBTnSeq.tar.gz is a gzipped tarball (1.1 GB). Once unpacked it includes:
g/Keio -- the input genome and the pool definition for Keio
as well as a directory for each RB-TnSeq analysis:
html/Keio_ML9_set16_set19
html/Keio_ML9_set28_set29
html/Keio_ML9_set30
Each of these directories contains a little web site which you can view by loading the index.html file into your browser as well as an R image (fit.image) and tab-delimited tables (which are described by the index.html files).
[truncated: 1 more columns]

## Sheet: Fig 3A
gene_name	control	T2	T3	T4	T5	T6	N4	lambda	186	CEV1	CEV2	LZ4
dgcJ	0.331992	0.121379	0	0.86251	-0.0681106	-0.439562	4.23354	-0.0181079	0.446533	-0.017268	0.245547	0
dsrB	0.133972	0.0848503	1.06965	0.244197	0.270145	-0.373024	3.87559	0.0549401	0.368912	0.431798	-0.161246	0
fadL	-0.0583544	2.508	0.579106	0.270433	-0.0272905	0.359074	-0.159252	-0.020266	-0.421855	0.631958	0.19392	0.418041
fhuA	0.0433753	-0.0253886	-0.205385	0.18739	4.22996	0.0461476	0.631053	-0.0319178	0.0151508	0.0784451	4.643	0.177518
lamB	0.0774474	-0.0331034	0.699992	-0.026857	0.0320357	-0.0870537	-0.195107	5.0555	0.54112	0.128667	0.287713	0.68024
malK	0.226735	-0.174025	0.25444	-0.132492	-0.25412	-0.27363	0.23801	3.39759	0.572822	0.116414	-0.012466	0.508737
malT	0.121378	-0.00196869	0.331737	0.587822	0.0647424	0.138277	0.365341	5.01909	0.166708	0.305595	0.21969	0.686128
mdtN	0.290857	-0.0506494	0	-0.172647	0.732581	0.671279	0	0.172078	0.689683	6.11467	-0.0719782	4.45847
nfrA	0.102191	0.0994525	1.99017	0.385868	-0.119462	0.456649	3.50619	0.0510854	-0.287349	-0.273842	-0.121164	0
nfrB	0.00810486	-0.04835	-0.114317	0.00170919	-0.12107	-0.197185	3.66778	-0.0830784	0.130161	0.639278	0.975364	0
ompC	0.569274	0.0290764	0.961029	7.78913	-0.0230063	0.215862	0.211365	-0.155942	-0.00202266	0.356559	0.238985	0.269251
ompF	0.0320589	0.152432	0.587598	0.326809	0.269286	0.167166	0.458003	0.00103933	0.254791	12.2178	-0.010128	5.5724
serX	0.328743	0.367761	0	0.342237	0.425741	0.0991736	0	0.255671	3.08853	0.792246	0.56662	0
tag	0.157765	0.371503	0	4.87358	-0.218616	-0.10163	0.146924	-0.133931	0.149572	-0.234819	-0.614011	-0.0379274
tsx	-0.099411	0.0765955	-0.0712788	-0.396726	-0.0556618	3.1722	0.0169515	-0.14589	0.60978	-0.0302733	-0.17776	4.69219
waaG	-0.28323	-0.0445599	0	0.00608507	-0.192328	0.335613	-0.228683	-0.00129736	2.87021	1.35463	-0.16989	0.333136
waaP	-0.537015	-0.0970474	0	0.171335	-0.596958	0.283607	-0.210624	-0.0927533	2.8092	1.2611	-0.208583	0.283887
waaQ	-0.12388	-0.00787492	-0.0900882	0.0149966	-0.368178	0.117583	-0.0656559	-0.0247325	2.76644	0.215326	-0.0163618	0.211035
ydfW	-0.098194	0.625584	0	0	-0.043177	1.18944	4.34276	0.0334413	0	1.51735	0	0
yecT	-0.268976	0.101105	0	0.508165	0.189946	-0.0153168	3.94411	-0.0400465	-0.515386	0.0725906	0.027082	0
yedY	-0.442966	1.27564	9.45711	2.93466	0.266445	2.01443	2.69275	0.299427	-0.5408	1.39916	0.00175728	1.96891
yejL	-1.65947	2.31887	6.27322	4.73022	1.00706	2.71245	0	1.12856	-0.16209	6.40941	2.73163	2.46001
The underlying gene fitness score data for this figure can be found in S4 Table (in the crispri_genescores tab).
The raw read counts for each strain and fitness data for all strains in the library is provided at
https://doi.org/10.6084/m9.figshare.11859216

## Sheet: Fig 3B
gene_name	control	T2	T3	T4	T5	T6	N4	lambda	186	CEV1	CEV2	LZ4
csrA	-1.19	0.65	-0.32	0.75	0.49	2.52	1.16	2.31	1.17	1.97	0.37	0.62
fabA	0.57	0.14	4.6	-0.09	0.17	0.27	0.58	0.03	-0.83	0.39	0.77	-0.05
fabB	-2.4	0.64	4.94	0.63	-0.02	1.22	0.4	-0.1	-0.92	0.89	0.8	0
ftsH	-0.18	0.1	0.07	0.28	0.83	0.14	3.24	1.55	0.76	0.01	-0.07	0.29
glmS	0.17	-0.05	0.26	0.12	-0.16	0.37	2.94	-0.04	0.09	-0.07	-0.16	-0.17
glmU	0.19	-0.05	-0.32	-0.02	-0.16	0.07	3.18	-0.06	-0.04	-0.12	0.1	0.14
IgaA	-0.44	2.74	9.58	7.79	4.72	5.93	3.65	3.46	1.04	5.95	5.45	3.52
kdsC	-0.97	1	3.18	2.06	0.71	1.22	0.13	0.87	0.16	5.32	2.39	0.67
lptA	-1.3	1.08	3.55	2.09	0.78	1.79	0.26	0.92	0.05	5.35	2.23	1.45
lptB	-0.8	0.51	2.92	1.02	0.14	0.44	0.04	0.45	-0.08	3.94	1.96	0.3
lptC	-0.88	1.21	4.73	3.03	0.86	1.79	0.22	1.23	0.29	5.66	2.53	2
lpxA	-1.53	0.45	2.07	0.91	0.48	0.3	-0.45	0.32	-0.77	2.5	1.61	0.11
lpxC	-1.31	0.74	3.52	2.02	1.01	0.59	-0.55	0.22	0.02	4.5	1.99	0.45
nusB	-0.8	0.18	0	-0.07	0.55	0.06	0.39	3.64	0.21	0	0.52	0
nusG	-0.66	0.31	2.28	0.19	0.67	0.59	0.65	3.55	2.1	-0.17	2.53	0
secE	0.48	0.16	3.73	-0.04	0.93	0.14	0.98	3.73	2.53	0.34	2.96	0.38
tsf	-0.16	0.809	2.82	1.5	1.13	0.28	2.17	0.9	2.76	0.54	-0.04	0
yejM	-0.56	1.25	6.01	4.08	1.12	2.65	0.53	1.22	-0.19	5.5	2.84	1.97
yidC	-1.71	-0.17	0.9	0.32	-0.49	0.06	1.67	3.67	0.31	-0.08	0.79	0.26
The underlying gene fitness score data for this figure can be found in S4 Table (in the crispri_genescores tab).
The raw read counts for each strain and fitness data for all strains in the library is provided at
https://doi.org/10.6084/m9.figshare.11859216

## Sheet: Fig 3C
	No phage	T2	T3	T4	T5	T6	N4	Lambda	I86	CEV1	CEV2	LZ4
LogFC, igaA	-0.353215	2.07698	10.0205	6.61525	4.76815	6.94822	3.90265	4.05776	1.49401	6.55218	5.93015	4.49997
LogFC, igaA	-0.404465	4.34521	9.88906	6.19265	4.73065	6.74917	3.6471	3.49967	1.03999	6.52306	5.5199	2.54967
LogFC, igaA	-0.481403	3.03043	9.27849	5.20135	4.70072	5.10893	3.63636	3.4151	0.784785	5.38274	5.38967
LogFC, igaA	-0.723996	2.4555	9.1479	5.13942	4.38898	3.41131		3.18215		4.1567	5.27636
The underlying gene fitness score data for this figure can be found in S4 Table (in the crispri_genescores tab).
The raw read counts for each strain and fitness data for all strains in the library is provided at
https://doi.org/10.6084/m9.figshare.11859216

## Sheet: Fig 3D
Genome browser plots use the fitness score data found in S4 Table and in the Figshare link (below)
The raw read counts for each strain and fitness data for all strains in the library is provided at
https://doi.org/10.6084/m9.figshare.11859216

## Sheet: Fig 4A
	IT042_No phage	IT047_T2_Phage-SM-1_MOI_16.66	IT048_T2_Phage-SM-2_MOI_1.66	IT049_T2_Phage-SM-3_MOI_0.16	IT004_T2_phage_9.6875_MOI	IT051_T3_Phage-SM-1_MOI_4.16	IT052_T3_Phage-SM-2_MOI_0.41	IT053_T3_Phage-SM-3_MOI_0.0416	IT005_T3_phage_3.4375_MOI	IT055_T4_Phage-SM-1_MOI_17.70833333	IT056_T4_Phage-SM-2_MOI_1.770833333	IT057_T4_Phage-SM-3_MOI_0.1770833333	IT006_T4_phage_221.875_MOI	IT059_T5_Phage-SM-1_MOI_1.875	IT060_T5_Phage-SM-2_MOI_0.1875	IT061_T5_Phage-SM-3_MOI_0.01875	IT007_T5_phage_625_MOI	IT063_T6_Phage-SM-1_MOI_15.625	IT064_T6_Phage-SM-2_MOI_1.5625	IT065_T6_Phage-SM-3_MOI_0.15625	IT008_T6_phage_62.5_MOI	T7_phage 6.25 MOI	T7_phage 0.625 MOI	T7_phage 0.0625 MOI	IT009_T7_phage_31.25_MOI	IT073_N4_Phage-SM-1_MOI_0.1041666667	IT074_N4_Phage-SM-2_MOI_0.01041666667	IT075_N4_Phage-SM-3_MOI_0.001041666667	IT016_N4_phage_1937.5_MOI	IT085_CEV1_Phage-SM-1_MOI_1.875	IT086_CEV1_Phage-SM-2_MOI_0.1875	IT087_CEV1_Phage-SM-3_MOI_0.01875	IT013_CEV1_phage_0.3125_MOI	IT093_CEV2_Phage-SM-1_MOI_16.66666667	IT094_CEV2_Phage-SM-2_MOI_1.666666667	IT095_CEV2_Phage-SM-3_MOI_0.1666666667	IT014_CEV2_phage_84.375_MOI	IT081_LZ4_Phage-SM-1_MOI_5.9375	IT082_LZ4_Phage-SM-2_MOI_0.59375	IT083_LZ4_Phage-SM-3_MOI_0.059375	IT015_LZ4_phage_4.6875_MOI	IT077_CI1857_Phage-SM-1_MOI_41.66666667	IT078_CI1857_Phage-SM-2_MOI_4.166666667	IT080_CI1857_Phage-SM-4_MOI_0.04166666667	IT089_I86_Phage-SM-1_MOI_26.04166667	IT090_I86_Phage-SM-2_MOI_2.604166667	IT091_I86_Phage-SM-3_MOI_0.2604166667	IT017_186_phage_125_MOI	P1_phage 21.875 MOI
gene_name	Control	T2	T2	T2	T2*	T3	T3	T3	T3*	T4	T4	T4	T4*	T5	T5	T5	T5*	T6	T6	T6	T6*	T7	T7	T7	T7*	N4	N4	N4	N4*	CEV1	CEV1	CEV1	CEV1*	CEV2	CEV2	CEV2	CEV2*	LZ4	LZ4	LZ4	LZ4*	cI1857	cI1857	cI1857	I86	I86	I86	I86*	P1
aes	0	0.67	0.84	0.84	0.56	0.88	0.79	0.8	0	0.63	0.58	0.57	0.14	0.81	0.65	0.65	0.18	0.74	0.65	0.7	0	0.38	0.99	1.06	-0.03	0.85	0.64	0.6	0.17	0.84	0.73	1.08	1.18	0.97	0.6	0.76	0.31	0.79	0.59	0.66	-0.5	11.13	12.77	9.87	0.75	0.81	0.63	-0.22	1.4
cpdA	-0.33	0.13	0.01	0.13	0	0.06	0.06	0.13	0	0.76	0.02	0	0.28	0.06	0.13	-0.07	0	0.06	0.06	0.38	0	0.15	0	0.11	0	0	0.08	1.01	0.16	0.15	0	0	0	0.06	0.02	0.04	0	0	0.06	0	0	3.79	6.28	2.54	1.29	0.01	0	0	0
ddpX	0.05	-0.05	0.01	0.02	-0.07	0	0.03	-0.03	-0.15	0	0.24	0	-0.01	0.1	-0.12	-0.17	-0.42	1.17	1.32	0.01	-0.61	0.1	0.15	0.22	0.25	5.39	5.67	5.32	4.71	1.24	0.03	0.03	0.32	-0.01	-0.08	-0.05	-0.13	0.13	0.13	0.19	0.4	0	0.01	0.69	0.17	0.11	0.02	-0.56	-0.25
flhD	-0.29	0	0	0	-0.42	0	0	0	-0.09	0	0	0.14	0	0	0	-0.11	-0.27	0	0	0	0	0	-0.27	-0.22	0.46	10.6	11.13	10.76	2.42	1.04	0	0	-0.07	0	0	0	0	0	0	0	-0.06	0	0	0.18	0	0	0	-0.09	-0.74
gadC	-0.41	0.31	0.25	0.05	0.13	0.36	0.35	0.33	0.21	0.32	0.24	0.19	0.42	0.35	0.16	-0.47	0.29	0.37	0.35	0.33	4.15	-0.01	0.89	0.94	-0.27	0.17	0.04	0.03	0.41	0.28	0.26	0.21	0.78	0.35	0.28	0.31	0.07	0.34	0.22	0.23	4.24	3.55	0.02	0.48	0.27	0.26	1.25	9.81	-0.84
glgC	-0.23	0.52	0.44	0.53	0.21	3.77	5.22	5.02	0.4	0.52	0.4	0.41	0.6	0.56	0.39	-0.03	0.47	0.32	0.56	0.54	0.5	1.69	2.75	2.47	0.97	0.56	0.26	0.14	0.49	0.6	0.66	1.17	1.74	0.56	0.49	0.5	0.15	0.4	0.36	0.45	0.15	0.45	0.68	0	2.43	1.05	3.13	2.63	0.56
glk	0	0	0	0.1	1.08	0.02	0	0.04	0.01	0.28	0	0	-0.02	0.01	0.04	0	0.36	0.03	0.14	0	-0.1	0.14	0	0	0.01	0.28	0.69	0.26	-0.06	0.03	0	0	0.9	0.5	0.09	0	0	0	0	0.12	0	0.73	6.34	3.01	0.06	0.11	0.6	0	-0.26
hupB	-1.92	3.12	3.05	2.86	2.71	3.16	3.15	3.14	17.24	3.13	3.04	3	2.99	3.15	2.97	2.34	5.45	3.17	3.16	3.14	4.22	1.92	1.82	1.87	2.31	5.96	2.85	2.84	2.98	3.09	3.06	3.52	16	3.16	3.09	5.54	7.29	3.15	8.47	3.03	1.6	3.04	2.83	6.48	3.08	3.06	3.06	1.67	1.62
lit	0.15	-0.73	-0.74	-1.04	-0.9	-0.86	-0.9	-0.76	0.13	-0.72	-0.57	-0.17	-0.95	-0.87	0	0	0	-0.85	-0.51	-0.89	7.25	0	0	0	-0.6	-1.08	-1.05	-1.06	-0.69	-0.78	-0.79	-0.42	9.82	-0.73	0.37	-0.26	3.9	-0.65	-0.87	-0.69	9.98	-0.69	-0.73	-1.07	-0.81	-0.96	-0.96	3.13	-0.16
lrhA	0.77	2.93	2.89	3.34	1.64	2.95	2.96	2.96	2.48	2.93	2.9	2.91	2.58	2.95	2.84	3.11	2.52	2.96	2.98	2.92	2.36	1.79	1.77	1.66	2.06	5.25	5.08	5.96	2.58	2.92	2.92	2.58	0.53	2.95	2.9	2.93	2.43	2.95	2.91	2.91	0.19	3.02	4.31	2.93	3.06	2.91	3.04	1.47	1.14
malK	-0.16	0.21	0.11	0	1.4	0.19	0.19	0.19	0.22	0.16	0.18	0.05	0.08	0.19	0.07	0	0.23	1.16	0.23	1.66	0	0.23	0.39	0.52	0	0.03	0	0.1	0.05	0.29	0.11	0.41	0.3	0.19	0.13	0.4	0.12	0.19	0.21	0.16	-0.69	3.65	5.75	4.43	0.22	0.24	0.15	0	0.64
malY	0.1	0.38	0.32	0.35	0	0.43	0.42	0.55	0.12	0.39	0.64	0.27	0.4	0.42	0.24	0.12	0.27	2.97	0.43	2.36	0.57	0.14	0.33	0.23	0.27	1.47	0.12	1.49	0.39	0.65	0.33	0.43	0	0.43	0.5	0.38	0.34	1.96	0.29	0.3	0.27	3.82	11.6	8.05	0.49	0.33	0.33	0.57	-0.26
micF	0	0.84	0.79	0.76	0.53	0.88	0.88	0.86	0.94	0.85	0.82	0.75	0.59	0.88	0.21	0.38	0.82	0.82	0.88	0.86	0.44	0.55	0.53	0.46	0.29	0.86	0.75	0.8	0.58	5.34	5.76	6.17	9.09	0.88	0.82	0.86	3.37	0.87	0.77	0.79	1.43	0.95	1.79	0.62	1.02	1.08	2.32	1.32	0.61
mlc	-0.12	0.75	0.65	0.54	0	0.99	0.95	0.94	0.64	0.93	1.02	0.74	0.81	0.75	0.63	0.32	0.69	0.77	0.76	0.86	1.86	0.07	0.15	0.36	0.3	0.86	1.05	1.43	0.8	0.71	0.69	0.8	0.43	1.29	0.84	0.76	0.59	0.75	0.86	1	0	15.65	16.14	11.79	0.85	0.82	0.69	0	0.04
mprA	-0.44	0	0	0	0	0	0	0	0	0	0	0	0	0	0	0.07	0	0	0.04	0	0	0	0	0	0.34	4.95	5.01	5.36	6.78	0.34	0	0	-0.04	0	0	0	0	0	0	0.08	1.82	0	0	-0.36	0	0	0	-0.59	0.05
mtlA	-1.35	2.69	2.63	2.43	1.98	2.74	2.73	2.71	2.06	2.7	2.62	2.57	2.27	2.73	2.54	1.91	2.14	2.75	2.73	2.71	1.91	0.77	0.73	1.03	1.58	7.87	2.42	2.41	2.26	2.66	2.64	2.59	1.63	2.73	2.66	2.69	1.92	2.72	2.6	2.61	-0.12	2.61	2.4	2.28	2.65	2.64	2.63	0.94	0.38
ompC	-0.39	0.87	0.85	0.69	1.56	0.88	0.88	0.87	1.07	0.87	0.92	0.83	1.13	0.88	2.89	0.72	0.83	1.02	0.88	0.87	2.35	0	0	0	0.66	0.73	0.69	0.81	1.12	0.11	0.37	0	4.26	0.88	0.86	1.2	2.21	0.88	0.84	0.81	2.45	1.19	4.18	1.92	0.62	1.08	1.89	0.13	-0.16
ompF	-0.06	0.97	0.91	1.43	1.07	1.02	1.01	0.99	2.31	11.16	9.96	10.6	14.68	1.01	0.82	0.39	3.76	1.03	1.01	0.99	1.96	0.4	0.13	0.18	2.09	0.83	0.7	0.69	1.35	0.94	0.92	0.87	0.92	1.01	0.94	0.97	3.2	1	0.88	0.89	0.76	1.09	4.49	1.09	2.81	0.92	0.91	0.03	0
ompT	0	0	0	0	0.88	4.23	4.5	5.28	13.24	0	0	0.15	1.51	0	0	-0.24	2.97	0	0	0	2.17	2.22	2.42	2.74	10.62	-0.07	-0.18	-0.01	0	0	0	-0.01	0.3	0	0	0	2.8	0	0	0.17	0	0	-0.19	-0.09	0	0	0	-0.14	0.05
pdeB	-0.14	0.01	0.01	0	-0.46	0.14	0.12	0.24	0.58	0.23	0.55	0.6	0.56	0.52	0.3	0.1	-0.04	0.28	1.42	0.1	-0.3	0.13	0.05	0	1.74	15.95	15.98	15.64	14.09	5.71	0.2	0.47	0.1	0.35	0.42	0.22	1.09	0.21	0.46	0.12	-0.47	0.3	0.28	0	0.19	0.2	0.02	0	0.22
pdeC	0.18	0.1	0	0.34	-0.48	0.15	0	0	0	0.26	0	0	0.21	0	0	-0.09	0.13	0	0.98	0	0	-0.35	0	-0.4	1.2	9.8	10.04	10.59	8.65	3.65	0	0.15	1.81	0	0.07	-0.15	0.68	0.14	0.01	0.27	1.85	0	0.21	-0.81	0	0	0	-1.09	-0.23
pdeI	0.4	0.63	0.57	0.38	0.31	0.65	0.61	0.62	0.39	0.64	0.56	0.2	0.52	0.67	0.44	0.85	0.46	0.69	0.68	0.52	0.18	-0.23	-0.46	-0.36	-0.05	8.7	10.91	10.39	0.59	1.55	0.55	0.54	-0.04	0.68	0.6	0.52	0.2	0.67	0.54	0.55	-1.48	0.56	0.35	2.17	0.6	0.55	0.45	-0.73	-1.24
pdeL	0.16	0	-0.27	0.31	-0.19	0	0	0	0.46	-0.02	-0.37	0.37	0.36	-0.21	0.55	0	-0.14	0	1.55	-0.16	0.28	-0.68	-0.54	-0.9	2.13	16.27	16.21	15.93	14.77	5.84	0.03	0.18	1.83	-0.29	-0.29	-0.22	1.54	-0.08	-0.19	2.17	1.45	0.33	0.17	-0.27	0.88	0.16	0.02	-0.67	0.13
pdeN	-0.13	0.81	0.77	0.6	0.23	0.85	0.84	1.05	0.91	0.82	0.77	0.73	0.3	0.84	0.89	0.09	0.53	0.85	0.84	0.82	0.67	0.7	1.11	1.32	1.79	7.54	6.7	8.12	12.89	0.8	0.73	0.98	0.73	0.84	0.95	0.81	1.15	0.84	0.75	0.68	1.51	0.76	0.57	0.17	0.79	0.78	1	0.11	0.48
pdeO	0.07	0.46	0.4	0.21	-1.64	0.51	0.5	0.48	0.9	0.47	0.39	1.64	0.81	0.5	0.32	0.19	-0.48	0.52	1.01	0.48	-0.54	-0.33	1.15	0.9	2.57	14.24	14.2	13.88	14.75	3.75	0.41	0.87	0.71	0.51	0.43	0.46	0.68	8.55	0.87	7.34	-0.43	0.39	0.18	1.46	1.22	0.41	0.41	1.7	-0.66
pdeR	0	0	0	0	0	0	0	0.54	0.59	0	0	0	0.44	0	0.14	0	0.17	0	0	0.11	0	0	0.11	0.47	0.93	12.45	12.02	11.69	12.85	1.92	0.34	0	0.27	0	0.07	0.77	0.42	0	0	0	0.91	0	0	0	0	0.07	0	1.05	0
rcsA	0.57	17.42	22.82	22.65	8.1	23.22	23.08	16.55	4.28	13.2	19.79	17.52	14.31	19.2	11.86	15.99	12.57	17.99	18.05	17.52	10.6	21.64	20.71	21.23	16.61	12.37	12.92	12.63	7.53	23.21	22.84	18.51	4.89	22.07	20.24	21.39	14.77	22.26	22.05	19.26	2.22	14.87	13.99	16.09	13.85	23.08	23	4.31	13.26
yedJ	0	3.28	1.09	3.35	4.24	2.58	5.16	0.9	0.06	1.97	7.39	4.13	0.81	2.28	2.9	1.16	1.06	4.77	5.79	5.48	0	0.13	1.2	1.57	1.15	1.57	1.81	1.79	0.81	5.3	2.16	4.46	0	5.16	2.9	5.47	0.67	6.76	3.49	1.5	1.65	0.04	1.02	2.08	2.95	4.54	0.51	0.87	0.29
ygbE	0.11	0.77	0.86	2.94	0.17	0.82	0.76	0.79	0.53	16.78	15.63	15.97	16.18	1.01	0.77	0.55	4.63	0.93	0.81	0.84	1.87	0.46	0.22	0.45	2.08	0.46	0.63	0.64	0.96	0.84	0.67	0.82	1.97	0.91	0.95	0.82	3.63	0.8	0.71	0.79	0	0.25	0.63	0.19	0.73	0.67	0.81	0.24	0
yhbJ	-0.09	0.11	-0.05	0	0.2	0.16	0.06	0.04	0.03	0.03	0.13	0.18	0.08	0.06	0	0	0	0.07	0.15	0.04	0.94	0.45	0.79	0.13	0.48	6.23	6.81	7.75	1.32	1.06	0.06	0.05	0.15	0.06	-0.01	0.02	0	0.05	0.25	0.3	0	0.37	-0.24	0	0.07	0	0.05	-0.26	0
* solid plate
The underlying gene fitness data for this figure can be found in S5 Table
The fitness data for all fragments in the library is provided at
https://doi.org/10.6084/m9.figshare.11838879.v2
In the Figshare link, the main zip file (Mutalik_Dub_seq_phage.zip) includes all of the data from the Dub-seq experiments, including counts for each barcode, fragment scores, and gene scores.
Each group of experiments has a directory with a table of experiments (barseq_layout.tsv), a table of fragments and their counts in the "before" or Time0 samples (fscore_base.tsv), a table of genes (gscore_base.tsv), as well as tables, for each experiment, of fragment scores and gene scores (i.e., IT001.fscore.tsv and IT001.gscore.tsv). In the gene score tables, score_mean is the average of the f…
[truncated: 3 more columns]

## Sheet: Fig 4BCD
We used the Dub-seq viewer tool from the Dub-seq python library (https://github.com/psnovichkov/DubSeq)
to generate regions of the E. coli chromosome fragments covering mlc (Fig 4B), pdeL (Fig 4C) and ygbE (Fig 4D) and corresponding fragment fitness scores in the gene-browser mode.
To generate images, create an instance of the browser using Dub-seq viewer tool, provide "gscore folder" (https://doi.org/10.6084/m9.figshare.11838879.v2) and use gene-browser mode

## Sheet: Fig 6A
# Diferential expression of BW25113 yrfF::kanR versus BW25113 using DESeq2
# Differential regulation is considered if abs(log2_fold_change) > 2 & p_adj < 0.001 (Bonferoni) and is represented by Significant_Plot=TRUE
# Positive log2_fold_change is considered upregulated versus BW25113. Negative log2_fold_change is considered downregulated versus BW25113.
# For additional details of values, please refer to the DESeq2 manual
gene_id	gene_name	desc	baseMean	log2_fold_change	lfcSE	stat	p_value	q_value	p_adj	Significant_Plot
BW25113_4026	yjbE	hypothetical protein (NCBI)	2449.23	6.78171	0.157954	42.9348	0	0	0	TRUE
BW25113_3191	mlaB	orf, hypothetical protein (VIMSS)	101.857	6.15619	1.96265	3.13667				FALSE
BW25113_2051	wcaH	GDP-mannose mannosyl hydrolase (VIMSS)	445.917	5.6761	0.191739	29.6033	1.35505e-192	5.51629e-190	6.08418e-189	TRUE
BW25113_2052	wcaG	bifunctional GDP-fucose synthetase: GDP-4-dehydro-6-deoxy-D-mannose epimerase/ GDP-4-dehydro-6-L-deoxygalactose reductase (NCBI)	1167.89	5.50958	0.132561	41.5625	0	0	0	TRUE
BW25113_2053	gmd	GDP-D-mannose dehydratase, NAD(P)-binding (NCBI)	1929.57	5.50376	0.145964	37.7064	0	0	0	TRUE
BW25113_2178	yejB	predicted oligopeptide transporter subunit (NCBI)	207.474	5.40312	1.84542	2.92785				FALSE
BW25113_2050	wcaI	predicted glycosyl transferase (NCBI)	659.826	5.36167	0.159385	33.6396	4.41984e-248	2.82744e-245	1.98451e-244	TRUE
BW25113_2054	wcaF	predicted acyl transferase (NCBI)	287.184	5.3544	0.242577	22.073	5.74546e-108	1.51342e-105	2.57971e-104	TRUE
BW25113_2055	wcaE		257.418	5.30355	0.264775	20.0304	2.99238e-89	6.09085e-87	1.34358e-85	TRUE
BW25113_2056	wcaD	predicted colanic acid polymerase (NCBI)	295.364	5.16876	0.261891	19.7363	1.05268e-86	2.04952e-84	4.72654e-83	TRUE
BW25113_2061	wzb	protein-tyrosine phosphatase (NCBI)	156.83	5.14867	0.276299	18.6344	1.69107e-77	2.80467e-75	7.59291e-74	TRUE
BW25113_2049	cpsB	mannose-1-phosphate guanyltransferase (NCBI)	725.707	5.12123	0.134666	38.0292	0	0	0	TRUE
BW25113_2060	wzc	orf, hypothetical protein (VIMSS)	913.488	5.04462	0.22949	21.9818	4.29669e-107	1.06892e-104	1.92921e-103	TRUE
BW25113_2062	wza	lipoprotein required for capsular polysaccharide translocation through the outer membrane (NCBI)	370.009	4.90081	0.262115	18.6972	5.22151e-78	8.99304e-76	2.34446e-74	TRUE
BW25113_4593	ymgI		577.602	4.74972	0.228536	20.7833	6.13408e-96	1.30802e-93	2.7542e-92	TRUE
BW25113_2048	cpsG	phosphomannomutase (NCBI)	740.131	4.69197	0.131611	35.6503	2.33032e-278	1.73919e-275	1.04631e-274	TRUE
BW25113_1172	ymgG	conserved protein, UPF0757 family (RefSeq)	3450.4	4.68015	0.129285	36.2002	6.04009e-287	5.4095e-284	2.712e-283	TRUE
BW25113_2059	wcaA	predicted glycosyl transferase (NCBI)	338.928	4.55129	0.178129	25.5506	5.41376e-144	1.86483e-141	2.43078e-140	TRUE
BW25113_1171	ymgD	orf, hypothetical protein (VIMSS)	3455.24	4.42786	0.135111	32.772	1.47488e-235	8.25566e-233	6.62223e-232	TRUE
BW25113_2057	wcaC	predicted glycosyl transferase (NCBI)	260.873	4.25192	0.177211	23.9935	3.25042e-127	9.70359e-125	1.45944e-123	TRUE
BW25113_2047	wcaJ	predicted UDP-glucose lipid carrier transferase (NCBI)	289.498	4.07011	0.16412	24.7996	9.05263e-136	2.89555e-133	4.06463e-132	TRUE
BW25113_1283	osmB	lipoprotein (NCBI)	2175.61	3.87367	0.124612	31.0859	3.73496e-212	1.85835e-209	1.677e-208	TRUE
BW25113_4027	yjbF	orf, hypothetical protein (VIMSS)	114.157	3.47559	0.232289	14.9624	1.29365e-50	1.3472e-48	5.80848e-47	TRUE
BW25113_2045	wcaK	predicted pyruvyl transferase (NCBI)	428.417	3.28024	0.189841	17.2789	6.78322e-67	1.01251e-64	3.04567e-63	TRUE
BW25113_2058	wcaB	predicted acyl transferase (NCBI)	115.453	3.22353	0.213941	15.0674	2.65508e-51	2.89986e-49	1.19213e-47	TRUE
BW25113_3708	tnaA	tryptophanase (VIMSS)	4835.61	3.1847	0.674441	4.72199	2.33548e-06	4.77548e-05	0.0104863	FALSE
BW25113_0220	ivy	inhibitor of vertebrate C-lysozyme (NCBI)	8568.07	3.1319	0.101632	30.816	1.59993e-208	7.1645e-206	7.1837e-205	TRUE
BW25113_1481	bdm	orf, hypothetical protein (VIMSS)	126.611	3.07706	0.48604	6.33088	2.43771e-10	8.14631e-09	1.09453e-06	TRUE
BW25113_1951	rcsA		832.07	3.07034	0.115123	26.6701	1.04594e-156	3.90311e-154	4.69629e-153	TRUE
BW25113_2365	dsdX	predicted transporter (NCBI)	2206.67	2.9945	0.840708	3.56188	0.000368209	0.00452979	1.65326	FALSE
BW25113_2046	wzxC	colanic acid exporter (NCBI)	285.685	2.95558	0.161458	18.3056	7.46565e-75	1.1528e-72	3.35208e-71	TRUE
BW25113_3707	tnaC		234.464	2.86849	0.439681	6.52402	6.84474e-11	2.37603e-09	3.07329e-07	TRUE
BW25113_2671	ygaC	hypothetical protein (NCBI)	1093.83	2.75036	0.162983	16.8752	6.85142e-64	9.58771e-62	3.07629e-60	TRUE
BW25113_2366	dsdA	D-serine dehydratase (NCBI)	2709.46	2.49887	0.687845	3.6329	0.00028025	0.0035609	1.25832	FALSE
BW25113_4673	ymjD		2.03606	2.43256	1.39143	1.74824	0.080422	0.282233	361.095	FALSE
BW25113_2044	wcaL	predicted glycosyl transferase (NCBI)	435.927	2.34187	0.122501	19.1172	1.81477e-81	3.25061e-79	8.1483e-78	TRUE
BW25113_3709	tnaB	tryptophan transporter of low affinity (NCBI)	463.126	2.32701	0.691581	3.36478	0.00076606	0.00859754	3.43961	FALSE
BW25113_3563	yiaB	orf, hypothetical protein (VIMSS)	41.3844	2.21207	0.32567	6.79238	1.10299e-11	4.11599e-10	4.95242e-08	TRUE
BW25113_4029	yjbH	predicted porin (NCBI)	452.793	2.16706	0.134675	16.0911	2.94708e-58	3.66584e-56	1.32324e-54	TRUE
BW25113_2043	wcaM	predicted colanic acid biosynthesis protein (NCBI)	487.76	2.06374	0.11236	18.3672	2.40659e-75	3.84883e-73	1.08056e-71	TRUE
BW25113_1115	ycfT	predicted inner membrane protein (NCBI)	147.125	2.05337	0.199042	10.3163	5.94986e-25	4.09899e-23	2.67149e-21	TRUE
BW25113_3547	yhjX	predicted transporter (NCBI)	14301.9	2.02841	0.862916	2.35065	0.0187408	0.108406	84.1464	FALSE
BW25113_4354	yjiY	putative carbon starvation protein (VIMSS)	45199.8	2.01173	0.54347	3.70164	0.00021421	0.00284638	0.961802	FALSE
BW25113_2028	ugd	UDP-glucose 6-dehydrogenase (NCBI)	1953.89	1.95356	0.176973	11.0387	2.48612e-28	1.91946e-26	1.11627e-24	FALSE
BW25113_2390	ypeC	hypothetical protein (NCBI)	1010.5	1.95133	0.119782	16.2907	1.14879e-59	1.51303e-57	5.15808e-56	FALSE
BW25113_0379	yaiY	predicted inner membrane protein (NCBI)	279.664	1.87874	0.182053	10.3197	5.73764e-25	4.01456e-23	2.5762e-21	FALSE
BW25113_2635	ypjK	CP4-57 prophage; predicted inner membrane protein (NCBI)	5.7444	1.84416	1.19937	1.53761	0.124144	0.369436	557.408	FALSE
BW25113_2086	yegS	hypothetical protein (NCBI)	638.745	1.78574	0.170465	10.4757	1.11699e-25	8.06755e-24	5.01529e-22	FALSE
BW25113_4376	osmY	periplasmic protein (NCBI)	4639.87	1.73352	0.14146	12.2545	1.59013e-34	1.36935e-32	7.13968e-31	FALSE
BW25113_4568	ytjA	predicted protein (RefSeq)	858.057	1.7328	0.151482	11.439	2.67024e-30	2.13524e-28	1.19894e-26	FALSE
BW25113_1702	ppsA	phosphoenolpyruvate synthase (NCBI)	31354.2	1.72926	0.287318	6.01863	1.75901e-09	5.43232e-08	7.89798e-06	FALSE
BW25113_1639	mliC	orf, hypothetical protein (VIMSS)	482.693	1.70197	0.11999	14.1843	1.14533e-45	1.16563e-43	5.14253e-42	FALSE
BW25113_4526	ydaE		2.40013	1.66032	1.24792	1.33047	0.183362	0.464158	823.296	FALSE
BW25113_4674	ynbG		1.09304	1.55999	2.01959	0.772427	0.439861	0.72818	1974.98	FALSE
BW25113_1732	katE	hydroperoxidase HPII(III) (catalase) (NCBI)	1736.76	1.54871	0.18365	8.43293	3.37117e-17	1.79715e-15	1.51365e-13	FALSE
BW25113_2149	mglA	fused methyl-galactoside transporter subunits of ABC superfamily: ATP-binding components (NCBI)	20822.5	1.53006	0.689792	2.21815	0.0265446	0.138539	119.185	FALSE
BW25113_2422	cysA	sulfate/thiosulfate transporter subunit (NCBI)	1146.88	1.51817	0.543943	2.79105	0.00525381	0.0420422	23.5896	FALSE
BW25113_3398	yrfF	predicted inner membrane protein (NCBI)	5830.36	1.46861	0.15748	9.32571	1.10247e-20	6.49587e-19	4.95009e-17	FALSE
BW25113_3224	nanT	sialic acid transporter (VIMSS)	2900.15	1.46458	0.531724	2.7544	0.00587991	0.0458962	26.4008	FALSE
BW25113_2148	mglC	beta-methylgalactoside transporter inner membrane component (NCBI)	9894.16	1.46112	0.591839	2.46878	0.0135574	0.0858796	60.8725	FALSE
BW25113_2256	arnD	hypothetical protein (NCBI)	757.403	1.46072	0.964762	1.51407	0.130007	0.379266	583.733	FALSE
BW25113_0320	yahF	predicted acyl-CoA synthetase with NAD(P)-binding domain and succinyl-CoA synthetase domain (NCBI)	28.0861	1.41205	0.501096	2.81792	0.00483351	0.0393536	21.7025	FALSE
BW25113_3117	tdcB	threonine dehydratase (NCBI)	831.92	1.41062	0.326006	4.32696	1.5118e-05	0.000262398	0.06788	FALSE
BW25113_2466	ypfG	hypothetical protein (NCBI)	807.41	1.40893	0.13955	10.0962	5.74125e-24	3.78078e-22	2.57782e-20	FALSE
BW25113_2876	yqeC	orf, hypothetical protein (VIMSS)	251.021	1.40282	0.256294	5.47348	4.41286e-08	1.11508e-06	0.000198138	FALSE
BW25113_1930	yedF	hypothetical protein (NCBI)	2110.71	1.3908	0.228723	6.08073	1.19636e-09	3.7995e-08	5.37165e-06	FALSE
BW25113_1536	ydeI		90.4729	1.37034	0.237964	5.75859	8.48182e-09	2.4039e-07	3.80834e-05	FALSE
BW25113_2150	mglB	methyl-galactoside transporter subunit (NCBI)	34730.2	1.36861	0.6743	2.02968	0.042389	0.189062	190.327	FALSE
BW25113_3116	tdcC	L-threonine/L-serine transporter (NCBI)	839.881	1.30349	0.336074	3.87858	0.000105066	0.00154258	0.471748	FALSE
BW25113_2419	yfeK	hypothetical protein (NCBI)	245.734	1.29588	0.23679	5.47269	4.43244e-08	1.11508e-06	0.000199017	FALSE
BW25113_1897	otsB	trehalose-6-phosphate phosphatase, biosynthetic (NCBI)	369.689	1.28658	0.161935	7.94505	1.9411e-15	9.55192e-14	8.71554e-12	FALSE
BW25113_3055	ygiM	predicted signal transduction protein (SH3 domain) (NCBI)	4142.87	1.25984	0.205627	6.12684	8.964e-10	2.88783e-08	4.02484e-06	FALSE
BW25113_1929	yedE	predicted inner membrane protein (NCBI)	7032.8	1.25531	0.24136	5.20099	1.98227e-07	4.67189e-06	0.000890038	FALSE
BW25113_4353	yjiX	hypothetical protein (NCBI)	1405.42	1.25451	0.37068	3.38435	0.000713469	0.00810892	3.20348	FALSE
BW25113_0821	ybiU	hypothetical protein (NCBI)	1796.77	1.25441	0.123194	10.1824	2.37686e-24	1.58859e-22	1.06721e-20	FALSE
BW25113_4630	ykgP		2.77451	1.24113	1.15736	1.07238	0.283551	0.581116	1273.14	FALSE
BW25113_4603	rseX		2.42922	1.23071	1.17944	1.04347	0.296729	0.593457	1332.31	FALSE
BW25113_0875	aqpZ	aquaporin Z (NCBI)	520.708	1.21867	0.164996	7.3861	1.51194e-13	6.63771e-12	6.78861e-10	FALSE
BW25113_4553	ysaB	hypothetical protein (NCBI)	136.83	1.21313	0.218202	5.55965	2.70318e-08	7.16262e-07	0.000121373	FALSE
BW25113_3225	nanA	N-acetylneuraminate lyase (NCBI)	9178.42	1.2125	0.347802	3.48617	0.000489987	0.00578934	2.20004	FALSE
BW25113_1748	astC	succinylornithine transaminase, PLP-dependent (NCBI)	1632.79	1.19806	0.587144	2.04049	0.0413011	0.185503	185.442	FALSE
BW25113_1503	ydeR	predicted fimbrial-like adhesin protein (NCBI)	25.8753	1.18427	0.615684	1.9235	0.0544175	0.222337	244.335	FALSE
BW25113_3275	rrlD		302599	1.17123	0.519486	2.25459	0.024159	0.131025	108.474	FALSE
BW25113_2572	rseA	anti-sigma factor (NCBI)	15093.9	1.16376	0.207121	5.61876	1.92331e-08	5.15725e-07	8.63568e-05	FALSE
BW25113_2589	rrlG		327506	1.1609	0.515111	2.25368	0.024216	0.131124	108.73	FALSE
BW25113_0204	rrlH		291024	1.16058	0.505303	2.2968	0.0216304	0.121532	97.1204	FALSE
BW25113_3854	rrlA		320995	1.15997	0.517798	2.2402	0.025078	0.13449	112.6	FALSE
BW25113_3758	rrlC		372169	1.1472	0.506087	2.26681	0.023402	0.127798	105.075	FALSE
BW25113_4594	ymgJ	hypothetical protein (RefSeq)	8.82669	1.14689	0.62157	1.84514	0.0650167	0.250987	291.925	FALSE
BW25113_3278	rrsD		37455.4	1.14342	0.483907	2.3629	0.0181327	0.106142	81.416	FALSE
BW25113_3756	rrsC		27463.2	1.13852	0.512803	2.2202	0.0264055	0.138191	118.561	FALSE
BW25113_4188	yjfN	orf, hypothetical protein (VIMSS)	1715.99	1.13808	0.243973	4.66479	3.08938e-06	6.06766e-05	0.0138713	FALSE
BW25113_3970	rrlB		300559	1.13797	0.503998	2.25788	0.0239534	0.130332	107.551	FALSE
BW25113_3603	lldP	L-lactate permease (NCBI)	4641.17	1.13538	0.960668	1.18187	0.237259	0.535506	1065.29	FALSE
BW25113_1010	rutC	hypothetical protein (NCBI)	21.4098	1.13498	0.65985	1.72006	0.0854218	0.293118	383.544	FALSE
BW25113_0161	degP	serine endoprotease (protease Do), membrane-associated (NCBI)	9350.51	1.13314	0.171563	6.60481	3.98014e-11	1.42585e-09	1.78708e-07	FALSE
BW25113_0865	ybjP	predicted lipoprotein (NCBI)	943.905	1.12836	0.176719	6.38506	1.71332e-10	5.8123e-09	7.6928e-07	FALSE
BW25113_4009	rrlE		244890	1.12832	0.507194	2.22462	0.0261066	0.137213	117.219	FALSE
BW25113_0581	ybdK	gamma-glutamyl:cysteine ligase (NCBI)	368.034	1.12801	0.205953	5.47703	4.32521e-08	1.10047e-06	0.000194202	FALSE
BW25113_1388	paaA	predicted multicomponent oxygenase/reductase subunit for phenylacetic acid degradation (NCBI)	187.456	1.12307	0.721318	1.55697	0.119478	0.359801	536.458	FALSE
BW25113_2151	galS	DNA-binding transcriptional repressor (NCBI)	3898.13	1.1227	0.539747	2.08005	0.0375211	0.173139	168.47	FALSE
BW25113_1471	yddK		5.8814	1.12265	1.36742	0.820996	0.411649	0.702769	1848.3	FALSE
BW25113_2424	cysU	sulfate/thiosulfate transporter subunit (NCBI)	173.94	1.10569	0.468935	2.35787	0.0183802	0.106891	82.527	FALSE
BW25113_4620	yjbT	hypothetical protein, no homologs (RefSeq)	45.5738	1.09951	0.288098	3.81644	0.000135391	0.00190654	0.607904	FALSE
BW25113_1389	paaB		66.0911	1.09192	0.661668	1.65025	0.0988921	0.321858	444.026	FALSE
BW25113_4352	yjiA	orf, hypothetical protein (VIMSS)	4353.92	1.09049	0.357519	3.05015	0.00228727	0.021563	10.2699	FALSE
BW25113_3604	lldR	DNA-binding transcriptional repressor (NCBI)	1954.91	1.08895	0.707832	1.53843	0.123943	0.369272	556.503	FALSE
BW25113_1390	paaC	predicted multicomponent oxygenase/reductase subunit for phenylacetic acid degradation (NCBI)	152.104	1.08497	0.501585	2.16308	0.0305352	0.151593	137.103	FALSE
BW25113_1195	ymgE	predicted inner membrane protein (NCBI)	40.639	1.08394	0.348766	3.10794	0.00188398	0.018501	8.45907	FALSE
BW25113_3562	yiaA	orf, hypothetical protein (VIMSS)	78.7067	1.08285	0.217928	4.96883	6.73584e-07	1.45015e-05	0.00302439	FALSE
BW25113_4007	rrsE		28737.6	1.08105	0.498612	2.16811	0.03015	0.15102	135.374	FALSE
BW25113_2809	ygdI	orf, hypothetical protein (VIMSS)	489.914	1.07893	0.138639	7.78226	7.12378e-15	3.39365e-13	3.19858e-11	FALSE
BW25113_4311	nanC	orf, hypothetical protein (VIMSS)	70.2562	1.0735	0.328781	3.26508	0.00109431	0.0118652	4.91346	FALSE
BW25113_2357	yfdN	CPS-53 (KpLE1) prophage; predicted protein (NCBI)	4.84314	1.06725	1.18167	0.903171	0.366435	0.660321	1645.29	FALSE
BW25113_1751	ydjY	orf, hypothetical protein (VIMSS)	519.818	1.06039	0.314691	3.36963	0.000752698	0.00848835	3.37961	FALSE
BW25113_2146	preT	predicted oxidoreductase (NCBI)	683.232	1.05968	0.266571	3.97522	7.0313e-05	0.00106742	0.315705	FALSE
BW25113_2573	rpoE		12939.8	1.0587	0.192134	5.51022	3.58389e-08	9.38519e-07	0.000160917	FALSE
BW25113_2702	srlA	glucitol/sorbitol-specific enzyme IIC component of PTS (NCBI)	6024.46	1.05532	0.263132	4.01061	6.05611e-05	0.000944923	0.271919	FALSE
BW25113_0201	rrsH		35093.3	1.05521	0.378465	2.78814	0.00530115	0.0423147	23.8022	FALSE
BW25113_1506	yneL		11.1223	1.05151	0.513806	2.04651	0.0407061	0.184309	182.771	FALSE
BW25113_0753	ybgS	hypothetical protein (NCBI)	281.19	1.05084	0.264819	3.96813	7.24384e-05	0.00109219	0.325248	FALSE
BW25113_3968	rrsB		38093.4	1.0353	0.377209	2.74463	0.00605786	0.0470141	27.1998	FALSE
BW25113_1954	dsrA	regulatory antisense RNA (NCBI)	13.1149	1.03124	0.605905	1.70198	0.0887598	0.300883	398.531	FALSE
BW25113_4189	bsmA	orf, hypothetical protein (VIMSS)	3830.88	1.031	0.259253	3.97682	6.98429e-05	0.00106742	0.313595	FALSE
BW25113_0412	yajI	orf, hypothetical protein (VIMSS)	523.48	1.02978	0.121994	8.4412	3.14098e-17	1.69461e-15	1.4103e-13	FALSE
BW25113_1415	aldA	aldehyde dehydrogenase A, NAD-linked (NCBI)	26028.6	1.02481	0.689861	1.48553	0.137404	0.392163	616.945	FALSE
BW25113_1158	pinE	e14 prophage; site-specific DNA recombinase (NCBI)	23.6773	1.02465	0.427455	2.3971	0.0165256	0.0991978	74.1999	FALSE
BW25113_1310	ycjN	predicted sugar transporter subunit: periplasmic-binding component of ABC superfamily (NCBI)	392.561	1.02302	0.322299	3.17414	0.00150282	0.0153996	6.74766	FALSE
BW25113_3846	fadB	fused 3-hydroxybutyryl-CoA epimerase/delta(3)-cis-delta(2)-trans-enoyl-CoA isomerase/enoyl-CoA hydratase/3-hydroxyacyl-CoA dehydrogenase (NCBI)	2686.88	1.01667	0.616215	1.64986	0.0989726	0.321858	444.387	FALSE
BW25113_1166	ariR		36.6996	1.01659	0.430988	2.35874	0.0183373	0.106891	82.3346	FALSE
BW25113_2670	alaE	predicted inner membrane protein (NCBI)	714.503	1.01366	0.168939	6.00013	1.97165e-09	6.04731e-08	8.85273e-06	FALSE
BW25113_3851	rrsA		31651.2	1.00043	0.378591	2.64251	0.00822935	0.0588675	36.9498	FALSE
BW25113_2833	ygdR	hypothetical protein (NCBI)	1633.25	0.994176	0.0972297	10.225	1.53191e-24	1.03938e-22	6.87829e-21	FALSE
BW25113_4701	sokX		3.4237	0.992213	0.857887	1.15658	0.247445	0.545364	1111.03	FALSE
BW25113_4679	yohP	expressed protein (RefSeq)	17.375	0.984096	0.479878	2.05072	0.0402941	0.182628	180.92	FALSE
BW25113_2591	rrsG		26346.1	0.983292	0.378868	2.59534	0.00944975	0.0655046	42.4294	FALSE
BW25113_1154	stfP	e14 prophage; predicted protein (NCBI)	18.159	0.966455	0.474562	2.03652	0.0416979	0.186537	187.224	FALSE
BW25113_1873	torY	TMAO reductase III (TorYZ), cytochrome c-type subunit (NCBI)	88.4717	0.964989	0.298744	3.23016	0.00123723	0.0131287	5.55515	FALSE
BW25113_3027	ygiZ		27.9572	0.95423	0.387619	2.46177	0.0138252	0.0869356	62.0753	FALSE
BW25113_0825	fsaA	putative transaldolase (VIMSS)	821.258	0.950057	0.308008	3.08452	0.0020388	0.0197614	9.15422	FALSE
BW25113_1975	serU		580.417	0.941612	0.161395	5.8342	5.40493e-09	1.5615e-07	2.42682e-05	FALSE
BW25113_1391	paaD	predicted multicomponent oxygenase/reductase subunit for phenylacetic acid degradation (RefSeq)	94.6326	0.933279	0.399296	2.33731	0.019423	0.111223	87.2095	FALSE
BW25113_2243	glpC	sn-glycerol-3-phosphate dehydrogenase (anaerobic), small subunit (NCBI)	5981.41	0.930102	0.34637	2.68528	0.00724684	0.053376	32.5383	FALSE
BW25113_4069	acs	acetyl-coenzyme A synthetase (NCBI)	1626.15	0.925516	0.600025	1.54246	0.122961	0.366899	552.096	FALSE
BW25113_1689	ydiL	orf, hypothetical protein (VIMSS)	43.2738	0.914007	0.411871	2.21916	0.0264761	0.138343	118.878	FALSE
BW25113_2936	loiP	orf, hypothetical protein (VIMSS)	5027.55	0.909563	0.0968762	9.38891	6.06221e-21	3.61954e-19	2.72193e-17	FALSE
BW25113_2703	srlE	glucitol/sorbitol-specific enzyme IIB component of PTS (NCBI)	7346.91	0.9093	0.235106	3.86761	0.000109907	0.00159276	0.493481	FALSE
BW25113_3482	rhsB	rhsB element core protein RshB (NCBI)	845.694	0.908304	0.151516	5.99477	2.0377e-09	6.20736e-08	9.14928e-06	FALSE
BW25113_2147	preA	putative oxidoreductase (VIMSS)	943.277	0.90037	0.327166	2.75203	0.00592271	0.0461251	26.593	FALSE
BW25113_2672	ygaM	orf, hypothetical protein (VIMSS)	673.771	0.894484	0.194121	4.60787	4.06823e-06	7.79342e-05	0.0182664	FALSE
BW25113_1309	ycjM	putative polysaccharide hydrolase (VIMSS)	673.565	0.889384	0.24349	3.65265	0.000259549	0.00336648	1.16538	FALSE
BW25113_3223	nanE	predicted N-acetylmannosamine-6-P epimerase (NCBI)	1221.76	0.886406	0.52704	1.68186	0.0925963	0.309669	415.758	FALSE
BW25113_0573	cusF	periplasmic copper-binding protein (NCBI)	26.9449	0.882852	0.414689	2.12895	0.0332585	0.160142	149.331	FALSE
BW25113_4014	aceB	malate synthase (NCBI)	5120.99	0.873434	0.513622	1.70054	0.0890298	0.30157	399.744	FALSE
BW25113_2107	rcnB	orf, hypothetical protein (VIMSS)	1885.61	0.870423	0.0902654	9.64293	5.26616e-22	3.23039e-20	2.36451e-18	FALSE
BW25113_0511	ybbW	putative transport protein (VIMSS)	37.4424	0.867556	0.394769	2.19763	0.0279756	0.143318	125.61	FALSE
BW25113_0899	ycaM	putative transport (VIMSS)	1263.35	0.865595	0.276738	3.12784	0.00176093	0.0176015	7.90659	FALSE
BW25113_2869	ygeV	predicted DNA-binding transcriptional regulator (NCBI)	3613.52	0.865085	0.215796	4.00881	6.10258e-05	0.000948866	0.274006	FALSE
BW25113_3115	tdcD	propionate kinase/acetate kinase C, anaerobic (RefSeq)	323.082	0.863064	0.423295	2.03892	0.0414582	0.185836	186.147	FALSE
BW25113_1953	yodD	orf, hypothetical protein (VIMSS)	176.895	0.862089	0.246764	3.49357	0.000476601	0.00564608	2.13994	FALSE
BW25113_1744	astE	succinylglutamate desuccinylase (NCBI)	572.142	0.854772	0.293505	2.91229	0.00358792	0.0307203	16.1098	FALSE
BW25113_1039	csgE	predicted transport protein (NCBI)	24.8851	0.854639	0.44547	1.91851	0.0550463	0.223885	247.158	FALSE
BW25113_2934	cmtB		22.7193	0.851897	0.463813	1.83673	0.0662502	0.253997	297.463	FALSE
BW25113_2367	emrY	predicted multidrug efflux system (NCBI)	81.6297	0.848238	0.969147	0.875241	0.381443	0.675738	1712.68	FALSE
BW25113_1165	ymgA		63.0334	0.842161	0.46921	1.79485	0.0726778	0.265548	326.323	FALSE
BW25113_4279	yjhB		275.748	0.83983	0.188221	4.46193	8.12244e-06	0.000147855	0.0364697	FALSE
BW25113_3605	lldD	L-lactate dehydrogenase, FMN-linked (NCBI)	2757.42	0.833951	0.564913	1.47625	0.139877	0.39694	628.05	FALSE
BW25113_0598	cstA	carbon starvation protein (NCBI)	9473.38	0.831056	0.267158	3.11073	0.00186628	0.0184476	8.37961	FALSE
BW25113_2364	dsdC	DNA-binding transcriptional dual regulator (NCBI)	900.797	0.829616	0.229588	3.6135	0.000302092	0.00378927	1.35639	FALSE
BW25113_2741	rpoS	RNA polymerase sigma factor (NCBI)	41348.4	0.827023	0.142366	5.80915	6.27913e-09	1.80243e-07	2.81933e-05	FALSE
BW25113_1931	yedK	hypothetical protein (NCBI)	134.835	0.825187	0.277629	2.97226	0.00295614	0.0265815	13.2731	FALSE
BW25113_1621	malX	fused maltose and glucose-specific PTS enzymes: IIB component -! IIC component (NCBI)	2084.29	0.824756	0.233354	3.53435	0.000408774	0.00495861	1.83539	FALSE
BW25113_1205	ychH	predicted inner membrane protein (NCBI)	4706.56	0.824679	0.328551	2.51005	0.0120715	0.0787862	54.2008	FALSE
BW25113_2238	yfaH		479.095	0.820095	0.253657	3.23308	0.00122462	0.0130879	5.49853	FALSE
BW25113_1752	ydjZ	conserved inner membrane protein (NCBI)	245.854	0.819623	0.995412	0.8234	0.410281	0.702039	1842.16	FALSE
BW25113_1502	ydeQ	predicted fimbrial-like adhesin protein (NCBI)	33.5601	0.819403	0.690094	1.18738	0.235078	0.532464	1055.5	FALSE
BW25113_3081	fadH	2,4-dienoyl-CoA reductase, NADH and FMN-linked (NCBI)	679.098	0.819236	0.266213	3.07737	0.00208838	0.0200681	9.37681	FALSE
BW25113_2342	fadI	acetyl-CoA acetyltransferase (NCBI)	1296.65	0.818307	0.286679	2.85444	0.00431134	0.036019	19.3579	FALSE
BW25113_4314	fimA	major type 1 subunit fimbrin (pilin) (NCBI)	9978.49	0.815669	0.0787452	10.3583	3.83595e-25	2.72657e-23	1.72234e-21	FALSE
BW25113_2375	yfdX	hypothetical protein (NCBI)	45.5755	0.814507	0.307989	2.6446	0.00817883	0.0585997	36.723	FALSE
BW25113_2959	yggL	orf, hypothetical protein (VIMSS)	2493.92	0.812202	1.32896	0.611155	0.541097	0.795172	2429.53	FALSE
BW25113_2875	yqeB	conserved protein with NAD(P)-binding Rossman fold (NCBI)	400.602	0.804487	0.288691	2.78667	0.00532524	0.0424313	23.9103	FALSE
BW25113_3394	hofN	predicted fimbrial assembly protein (NCBI)	8.64435	0.802443	0.567222	1.41469	0.157159	0.424196	705.646	FALSE
BW25113_0936	ssuA	orf, hypothetical protein (VIMSS)	41.3078	0.795922	0.642455	1.23888	0.215391	0.50578	967.108	FALSE
BW25113_1482	osmC	osmotically inducible, stress-inducible membrane protein (NCBI)	1263.28	0.795477	0.158323	5.02438	5.05067e-07	1.13084e-05	0.00226775	FALSE
BW25113_0346	mhpR	DNA-binding transcriptional activator, 3HPP-binding (RefSeq)	798.287	0.794121	0.549123	1.44616	0.148131	0.410187	665.11	FALSE
BW25113_2764	cysJ	sulfite reductase, alpha subunit, flavoprotein (NCBI)	2383.58	0.793379	0.382358	2.07496	0.0379901	0.17484	170.575	FALSE
BW25113_1188	ycgB	hypothetical protein (NCBI)	690.571	0.789904	0.147948	5.33907	9.34241e-08	2.24921e-06	0.000419474	FALSE
BW25113_0530	sfmA	putative fimbrial-like protein (VIMSS)	26.6754	0.789826	0.362518	2.17872	0.0293522	0.148184	131.791	FALSE
BW25113_3020	ygiS	predicted transporter subunit: periplasmic-binding component of ABC superfamily (NCBI)	2892.18	0.78844	0.211706	3.72421	0.000195925	0.00265864	0.879702	FALSE
BW25113_1709	btuD		6.4376	0.787975	0.720333	1.0939	0.273997	0.57235	1230.25	FALSE
BW25113_2877	mocA	hypothetical protein (NCBI)	289.737	0.787618	0.192808	4.08498	4.40799e-05	0.000702444	0.197919	FALSE
BW25113_4335	yjiM	orf, hypothetical protein (VIMSS)	394.646	0.781699	0.205003	3.81311	0.00013723	0.00192639	0.616164	FALSE
BW25113_0824	ybiY	predicted pyruvate formate lyase activating enzyme (RefSeq)	177.526	0.781454	0.489054	1.59789	0.110068	0.343233	494.204	FALSE
BW25113_4317	fimD	outer membrane usher protein, type 1 fimbrial synthesis (NCBI)	840.618	0.777879	0.115669	6.72502	1.75565e-11	6.39169e-10	7.88285e-08	FALSE
BW25113_1976	mtfA	orf, hypothetical protein (VIMSS)	2692.34	0.777089	0.192753	4.03153	5.54152e-05	0.000867655	0.248814	FALSE
BW25113_4552	yrhC		26.5873	0.775945	0.347356	2.23386	0.0254924	0.135737	114.461	FALSE
BW25113_3091	uxaA	altronate hydrolase (NCBI)	1855.68	0.773947	0.312928	2.47324	0.0133892	0.0852874	60.1177	FALSE
BW25113_2724	hycB	hydrogenase 3, Fe-S subunit (NCBI)	15.3519	0.772464	0.791788	0.975595	0.329265	0.625562	1478.4	FALSE
BW25113_3093	exuT	hexuronate transporter (NCBI)	1720.57	0.769108	0.28613	2.68796	0.00718891	0.0532961	32.2782	FALSE
BW25113_2535	csiE	orf, hypothetical protein (VIMSS)	2865.18	0.768603	0.163424	4.70312	2.56219e-06	5.18807e-05	0.0115043	FALSE
BW25113_3003	yghA	oxidoreductase (NCBI)	185.302	0.767236	0.240607	3.18875	0.00142889	0.0147433	6.41572	FALSE
BW25113_1739	osmE	DNA-binding transcriptional activator (NCBI)	1827.2	0.762699	0.141381	5.39466	6.86552e-08	1.67086e-06	0.000308262	FALSE
BW25113_1513	lsrA	fused AI2 transporter subunits of ABC superfamily: ATP-binding components (NCBI)	131.866	0.760938	0.224646	3.38728	0.000705895	0.00806376	3.16947	FALSE
BW25113_3239	yhcO	predicted barnase inhibitor (NCBI)	119.658	0.760615	0.314253	2.42039	0.0155039	0.0944577	69.6124	FALSE
BW25113_1783	yeaG	conserved protein with nucleoside triphosphate hydrolase domain (NCBI)	1540.85	0.759817	0.134515	5.64856	1.61801e-08	4.36472e-07	7.26486e-05	FALSE
BW25113_2704	srlB	glucitol/sorbitol-specific enzyme IIA component of PTS (NCBI)	2900.69	0.758844	0.247557	3.06533	0.00217433	0.0207604	9.76273	FALSE
BW25113_2239	glpQ	periplasmic glycerophosphodiester phosphodiesterase (NCBI)	60328.9	0.757995	0.26966	2.81093	0.00493983	0.040001	22.1798	FALSE
BW25113_1896	otsA	trehalose-6-phosphate synthase (NCBI)	855.463	0.756002	0.117716	6.42223	1.34294e-10	4.59059e-09	6.02979e-07	FALSE
BW25113_1703	ppsR	hypothetical protein (NCBI)	1176.82	0.751558	0.154776	4.85577	1.1992e-06	2.53302e-05	0.00538439	FALSE
BW25113_1110	ycfJ	hypothetical protein (NCBI)	2349.91	0.746579	0.176222	4.23659	2.26944e-05	0.00037639	0.101898	FALSE
BW25113_3566	xylF	D-xylose transporter subunit (NCBI)	130.546	0.746079	0.246664	3.02468	0.00248897	0.0230758	11.1755	FALSE
BW25113_3528	dctA	C4-dicarboxylate transport protein (NCBI)	36131.9	0.74603	0.389891	1.91343	0.0556929	0.226104	250.061	FALSE
BW25113_2376	ypdI	predicted lipoprotein involved in colanic acid biosynthesis (NCBI)	115.226	0.744552	0.263026	2.83071	0.00464446	0.0380914	20.8536	FALSE
BW25113_0880	cspD	cold shock protein homolog (NCBI)	5213.01	0.7406	0.194739	3.80305	0.000142928	0.00199387	0.641747	FALSE
BW25113_2705	srlD	3-ketoacyl-(acyl-carrier-protein) reductase (NCBI)	9112.62	0.730348	0.237327	3.07739	0.0020882	0.0200681	9.37603	FALSE
BW25113_0871	poxB	pyruvate dehydrogenase (NCBI)	1157.9	0.730302	0.203393	3.5906	0.000329924	0.00410388	1.48136	FALSE
BW25113_2359	yfdP	CPS-53 (KpLE1) prophage; predicted protein (RefSeq)	41.0179	0.729537	0.755907	0.965115	0.334487	0.629204	1501.85	FALSE
BW25113_2073	yegL	hypothetical protein (NCBI)	133.827	0.725205	0.765656	0.947168	0.343553	0.638618	1542.55	FALSE
BW25113_2905	gcvT	glycine cleavage system aminomethyltransferase T (NCBI)	16431.2	0.724455	0.243929	2.96994	0.00297853	0.0267292	13.3736	FALSE
BW25113_1515	lsrD	AI2 transporter (NCBI)	63.8795	0.723914	0.284304	2.54627	0.0108881	0.0733187	48.8876	FALSE
BW25113_1729	ydjN	predicted transporter (NCBI)	5717.96	0.720961	0.51048	1.41232	0.157856	0.425317	708.772	FALSE
BW25113_4682	yqcG		5.22478	0.720265	0.703385	1.024	0.305836	0.601656	1373.2	FALSE
BW25113_2131	osmF	predicted transporter subunit: periplasmic-binding component of ABC superfamily (NCBI)	378.724	0.718869	0.158205	4.54391	5.52208e-06	0.000102605	0.0247941	FALSE
BW25113_0064	araC	DNA-binding transcriptional dual regulator (NCBI)	1689	0.718065	0.170177	4.21951	2.44833e-05	0.000404561	0.10993	FALSE
BW25113_3874	yihN	predicted transporter (NCBI)	458.791	0.71707	0.388585	1.84534	0.0649885	0.250987	291.798	FALSE
BW25113_1189	dadA	D-amino acid dehydrogenase small subunit (NCBI)	18702.1	0.717044	0.548467	1.30736	0.19109	0.475655	857.996	FALSE
BW25113_3222	nanK	putative NAGC-like transcriptional regulator (VIMSS)	1159.51	0.715596	0.39213	1.82489	0.0680171	0.258557	305.397	FALSE
BW25113_1757	ynjE	putative thiosulfate sulfur transferase (VIMSS)	1527.52	0.710093	0.267745	2.65213	0.00799869	0.0577712	35.9141	FALSE
BW25113_0919	ycbJ	hypothetical protein (NCBI)	1384.08	0.703313	0.272117	2.58459	0.00974937	0.0671311	43.7747	FALSE
BW25113_1480	sra	30S ribosomal subunit protein S22 (NCBI)	960.553	0.701727	0.134983	5.19863	2.00761e-07	4.70684e-06	0.000901415	FALSE
BW25113_2273	yfbN		35.0696	0.701405	0.457146	1.53431	0.124953	0.370965	561.037	FALSE
BW25113_2706	srlM	DNA-binding transcriptional activator of glucitol operon (NCBI)	725.111	0.696739	0.318511	2.18749	0.028707	0.145583	128.894	FALSE
BW25113_4028	yjbG	hypothetical protein (NCBI)	10.1503	0.695472	0.57851	1.20218	0.229295	0.525208	1029.53	FALSE
BW25113_3118	tdcA	DNA-binding transcriptional activator (NCBI)	3217.57	0.69536	0.390877	1.77898	0.0752436	0.27097	337.844	FALSE
BW25113_0453	ybaY	glycoprotein/polysaccharide metabolism (VIMSS)	2279.12	0.69352	0.0952597	7.28031	3.33057e-13	1.42041e-11	1.49542e-09	FALSE
BW25113_0791	ybhQ	predicted inner membrane protein (NCBI)	2667.47	0.689912	0.125239	5.50875	3.61393e-08	9.40882e-07	0.000162265	FALSE
BW25113_0897	ycaC	predicted hydrolase (NCBI)	894.088	0.688056	0.302271	2.27629	0.0228286	0.125586	102.501	FALSE
BW25113_3889	yiiE	predicted transcriptional regulator (RefSeq)	13.9826	0.687798	0.466726	1.47367	0.140571	0.397612	631.165	FALSE
BW25113_4318	fimF	minor component of type 1 fimbriae (NCBI)	149.159	0.686949	0.183686	3.73981	0.000184163	0.00251427	0.826892	FALSE
BW25113_1989	asnV	tRNA-Asn (NCBI)	24.1287	0.686909	0.57928	1.1858	0.235703	0.533608	1058.3	FALSE
BW25113_1750	ydjX	orf, hypothetical protein (VIMSS)	379.817	0.685438	0.24939	2.74846	0.00598755	0.0465491	26.8841	FALSE
BW25113_2922	yggE	hypothetical protein (NCBI)	7978.5	0.684584	0.0883736	7.74647	9.44795e-15	4.45346e-13	4.24213e-11	FALSE
BW25113_3588	aldB	aldehyde dehydrogenase B (lactaldehyde dehydrogenase) (VIMSS)	236.567	0.684542	0.243485	2.81143	0.0049322	0.040001	22.1456	FALSE
BW25113_0647	ybeT	conserved outer membrane protein (NCBI)	19.0273	0.684513	0.462994	1.47845	0.139288	0.396271	625.402	FALSE
BW25113_3453	ugpB	glycerol-3-phosphate transporter subunit (NCBI)	667.312	0.684186	0.362749	1.88611	0.0592797	0.236374	266.166	FALSE
BW25113_4683	yqeL		2.83103	0.683966	1.0547	0.648493	0.516666	0.778893	2319.83	FALSE
BW25113_1902	ftnB	predicted ferritin-like protein (NCBI)	868.67	0.683275	0.115018	5.9406	2.83977e-09	8.47766e-08	1.27506e-05	FALSE
BW25113_0691	ybfG	orf, hypothetical protein (VIMSS)	74.4172	0.682111	0.253006	2.69603	0.00701713	0.0524586	31.5069	FALSE
BW25113_1701	fadK	short chain acyl-CoA synthetase, anaerobic (RefSeq)	142.366	0.682046	0.179315	3.80362	0.000142599	0.00199387	0.640271	FALSE
BW25113_2240	glpT	sn-glycerol-3-phosphate transporter (NCBI)	81725	0.680292	0.266636	2.55139	0.0107295	0.0724687	48.1755	FALSE
BW25113_0722	sdhD	succinate dehydrogenase cytochrome b556 small membrane subunit (NCBI)	388.128	0.680226	0.405443	1.67773	0.0933993	0.310961	419.363	FALSE
BW25113_1376	uspF	putative filament protein (VIMSS)	1781.11	0.679769	0.198336	3.42736	0.00060947	0.00705222	2.73652	FALSE
BW25113_1674	ydhY	predicted 4Fe-4S ferridoxin-type protein (NCBI)	27.7861	0.679255	0.289745	2.34432	0.0190617	0.109574	85.5871	FALSE
BW25113_0539	exoD	DLP12 prophage; predicted exonuclease (RefSeq)	50.8097	0.677043	0.242597	2.79081	0.00525763	0.0420422	23.6067	FALSE
BW25113_1775	ydjK	predicted transporter (NCBI)	215.066	0.674413	0.338448	1.99266	0.0462984	0.199542	207.88	FALSE
BW25113_3845	fadA	acetyl-CoA acetyltransferase (NCBI)	1302.04	0.674229	0.332475	2.02791	0.0425695	0.189489	191.137	FALSE
BW25113_1777	yeaC	orf, hypothetical protein (VIMSS)	4205.77	0.672643	0.182177	3.69225	0.000222278	0.00294486	0.99803	FALSE
BW25113_1725	yniA	predicted phosphotransferase/kinase (NCBI)	1615.67	0.670868	0.154779	4.33435	1.46191e-05	0.000254725	0.0656397	FALSE
BW25113_2980	glcC	DNA-binding transcriptional dual regulator, glycolate-binding (NCBI)	1137.41	0.670328	0.391827	1.71078	0.0871223	0.29668	391.179	FALSE
BW25113_2209	eco	ecotin precursor (NCBI)	7885.68	0.666051	0.0947132	7.0323	2.03161e-12	8.12282e-11	9.12194e-09	FALSE
BW25113_2420	yfeS	hypothetical protein (NCBI)	650.11	0.665704	0.167464	3.9752	7.03193e-05	0.00106742	0.315734	FALSE
BW25113_4307	yjhQ	KpLE2 phage-like element; predicted acetyltransferase (NCBI)	318.021	0.661958	0.168285	3.93356	8.36966e-05	0.00124931	0.375798	FALSE
BW25113_3001	gpr	aldo-keto reductase (NCBI)	1846.58	0.660138	0.166155	3.97301	7.09694e-05	0.00107365	0.318652	FALSE
BW25113_2964	nupG	transport of nucleosides, permease protein (VIMSS)	11857.6	0.657898	0.219877	2.99213	0.00277042	0.0251642	12.4392	FALSE
BW25113_0757	galK	galactokinase (NCBI)	19305.8	0.657336	0.164611	3.99326	6.51719e-05	0.00100983	0.292622	FALSE
BW25113_2423	cysW	sulfate/thiosulfate transporter subunit (NCBI)	471.546	0.655627	0.410818	1.59591	0.11051	0.343893	496.189	FALSE
BW25113_4638	ttcC		14.8963	0.653655	0.494053	1.32305	0.18582	0.467472	834.33	FALSE
BW25113_2752	cysD	sulfate adenylyltransferase subunit 2 (NCBI)	1107.57	0.650866	0.625678	1.04026	0.29822	0.594846	1339.01	FALSE
BW25113_1700	ydiT		17.2721	0.649098	0.502728	1.29115	0.196651	0.482523	882.964	FALSE
BW25113_1002	agp	glucose-1-phosphatase/inositol phosphatase (NCBI)	2541.19	0.648929	0.182647	3.55292	0.000380982	0.00466164	1.71061	FALSE
BW25113_0382	iraP	hypothetical protein (NCBI)	704.211	0.648915	0.107354	6.04465	1.49733e-09	4.65629e-08	6.72303e-06	FALSE
BW25113_4015	aceA	isocitrate lyase (NCBI)	3629.62	0.64821	0.325988	1.98845	0.0467622	0.200768	209.962	FALSE
BW25113_1379	hslJ	heat-inducible protein (NCBI)	3333.35	0.647732	0.129563	4.99935	5.75244e-07	1.27522e-05	0.00258285	FALSE
BW25113_2742	nlpD	predicted outer membrane lipoprotein (NCBI)	30237.8	0.64754	0.119427	5.42206	5.8915e-08	1.46567e-06	0.000264528	FALSE
BW25113_0836	bssR	hypothetical protein (NCBI)	495.363	0.645769	0.451839	1.4292	0.152947	0.418384	686.73	FALSE
BW25113_4306	yjhP	KpLE2 phage-like element; predicted methyltransferase (NCBI)	395.415	0.645347	0.149919	4.30465	1.67248e-05	0.000286948	0.0750942	FALSE
BW25113_4636	ybfI		8.38263	0.643563	0.661773	0.972482	0.330811	0.627551	1485.34	FALSE
BW25113_1319	ompG	outer membrane porin (NCBI)	49.3492	0.643194	0.350383	1.83569	0.0664037	0.25415	298.153	FALSE
BW25113_1778	msrB	methionine sulfoxide reductase B (NCBI)	6462.49	0.642435	0.198957	3.22901	0.00124218	0.0131501	5.57741	FALSE
BW25113_1426	ydcH	orf, hypothetical protein (VIMSS)	1158.91	0.641657	0.174529	3.6765	0.000236455	0.00310511	1.06168	FALSE
BW25113_3127	garP	predicted (D)-galactarate transporter (NCBI)	166.311	0.639424	0.329381	1.94129	0.0522228	0.216059	234.481	FALSE
BW25113_4512	ybdD		433.354	0.638063	0.204269	3.12364	0.00178629	0.0177756	8.02045	FALSE
BW25113_0548	ninE	DLP12 prophage; conserved protein (NCBI)	5.74957	0.636181	0.659452	0.964711	0.33469	0.629204	1502.76	FALSE
BW25113_3949	frwC	predicted enzyme IIC component of PTS (NCBI)	139.895	0.632476	0.228242	2.77108	0.00558713	0.0441256	25.0862	FALSE
BW25113_3221	yhcH	hypothetical protein (NCBI)	986.176	0.627281	0.318182	1.97145	0.0486724	0.206006	218.539	FALSE
BW25113_2904	gcvH	glycine cleavage system protein H (NCBI)	7839.23	0.624402	0.254867	2.44991	0.0142891	0.0882845	64.1582	FALSE
BW25113_2903	gcvP	glycine dehydrogenase (NCBI)	16029.5	0.622941	0.298245	2.08868	0.0367361	0.170118	164.945	FALSE
BW25113_4606	ypfM	hypothetical protein (RefSeq)	614.094	0.622761	0.341897	1.82148	0.0685333	0.259451	307.714	FALSE
BW25113_3927	glpF	glycerol facilitator (NCBI)	45307.4	0.622707	0.261613	2.38026	0.0173003	0.102475	77.6784	FALSE
BW25113_4055	aphA	acid phosphatase/phosphotransferase, class B, non-specific (NCBI)	6932.28	0.622483	0.237424	2.62181	0.00874635	0.0616988	39.2711	FALSE
BW25113_4331	kptA	orf, hypothetical protein (VIMSS)	885.089	0.622422	0.162785	3.82358	0.000131527	0.00186386	0.590558	FALSE
BW25113_1984	asnW	tRNA-Asn (NCBI)	24.2218	0.621665	0.558335	1.11343	0.265525	0.564587	1192.21	FALSE
BW25113_4704	arrS		4.69401	0.620672	0.870054	0.713371	0.475616	0.754449	2135.52	FALSE
BW25113_2659	csiD	orf, hypothetical protein (VIMSS)	219.271	0.619852	0.290651	2.13263	0.0329551	0.159023	147.969	FALSE
BW25113_2310	argT	lysine/arginine/ornithine transporter subunit (NCBI)	2903.06	0.619503	0.518622	1.19452	0.232276	0.527985	1042.92	FALSE
BW25113_2763	cysI	sulfite reductase, beta subunit, NAD(P)-binding, heme-binding (NCBI)	3704.12	0.616588	0.729354	0.845389	0.397894	0.68975	1786.54	FALSE
BW25113_2009	sbmC	DNA gyrase inhibitor (NCBI)	656.159	0.613187	0.15671	3.91287	9.12063e-05	0.00135239	0.409516	FALSE
BW25113_3049	glgS	glycogen synthesis protein GlgS (NCBI)	382.67	0.61226	0.231451	2.64531	0.00816164	0.0585702	36.6457	FALSE
BW25113_1469	narU	nitrate/nitrite transporter (NCBI)	103.094	0.610959	0.21752	2.80875	0.00497335	0.0401997	22.3303	FALSE
BW25113_4134	pheU		25.5822	0.610236	0.490358	1.24447	0.213326	0.502776	957.834	FALSE
BW25113_2347	yfdC	predicted inner membrane protein (NCBI)	229.758	0.609089	0.157479	3.86774	0.000109848	0.00159276	0.493216	FALSE
BW25113_1622	malY	bifunctional beta-cystathionase, PLP-dependent/ regulator of maltose regulon (NCBI)	2397.91	0.608991	0.173149	3.51716	0.000436195	0.00526491	1.95852	FALSE
BW25113_1384	feaR	DNA-binding transcriptional dual regulator (NCBI)	492.656	0.608882	0.386728	1.57444	0.115385	0.353173	518.077	FALSE
BW25113_4232	fbp	fructose-1,6-bisphosphatase (NCBI)	14065.2	0.607173	0.140507	4.3213	1.55115e-05	0.000268188	0.0696467	FALSE
BW25113_2242	glpB	anaerobic glycerol-3-phosphate dehydrogenase subunit B (NCBI)	10593.9	0.606889	0.279647	2.1702	0.0299919	0.1504	134.664	FALSE
BW25113_3092	uxaC	glucuronate isomerase (NCBI)	2753.88	0.60649	0.23696	2.55946	0.0104835	0.0712372	47.0711	FALSE
BW25113_0643	ybeL	hypothetical protein (NCBI)	1541.41	0.606324	0.192439	3.15074	0.00162858	0.0164143	7.31234	FALSE
BW25113_1422	ydcI	putative transcriptional regulator LYSR-type (VIMSS)	3205.78	0.605699	0.753277	0.804085	0.421348	0.713344	1891.85	FALSE
BW25113_2341	fadJ	fused enoyl-CoA hydratase and epimerase and isomerase/3-hydroxyacyl-CoA dehydrogenase (NCBI)	2191.76	0.604909	0.284608	2.12541	0.0335525	0.161353	150.651	FALSE
BW25113_4087	alsA	fused D-allose transporter subunits of ABC superfamily: ATP-binding components (NCBI)	301.324	0.603442	0.420308	1.43572	0.151083	0.414643	678.363	FALSE
BW25113_1014	putA	fused DNA-binding transcriptional regulator/proline dehydrogenase/pyrroline-5-carboxylate dehydrogenase (NCBI)	25816.8	0.602566	0.543474	1.10873	0.267546	0.567091	1201.28	FALSE
BW25113_2358	oweS	CPS-53 (KpLE1) prophage; predicted defective phage replication protein O (RefSeq)	10.39	0.602161	0.856034	0.703431	0.481787	0.759128	2163.22	FALSE
BW25113_1511	lsrK	putative kinase (VIMSS)	395.803	0.602126	0.170198	3.53779	0.000403485	0.00490979	1.81165	FALSE
BW25113_4315	fimI	fimbrial protein (VIMSS)	1019.83	0.601998	0.0882845	6.81885	9.17735e-12	3.49812e-10	4.12063e-08	FALSE
BW25113_3575	yiaK	2,3-diketo-L-gulonate dehydrogenase, NADH-dependent (NCBI)	242.364	0.601617	0.255097	2.35839	0.0183546	0.106891	82.4121	FALSE
BW25113_1776	ydjL	predicted oxidoreductase, Zn-dependent and NAD(P)-binding (NCBI)	465.535	0.599015	0.264198	2.26729	0.0233723	0.127791	104.942	FALSE
BW25113_0065	yabI	conserved inner membrane protein (NCBI)	1439.96	0.597737	0.172174	3.4717	0.000517178	0.00606262	2.32213	FALSE
BW25113_0699	ybfA		507.19	0.591225	0.282868	2.09011	0.0366076	0.170118	164.368	FALSE
BW25113_2886	ygfS	putative oxidoreductase, Fe-S subunit (VIMSS)	7.20164	0.58743	0.673264	0.87251	0.38293	0.677236	1719.36	FALSE
BW25113_2219	atoS	sensory histidine kinase in two-component regulatory system with AtoC (NCBI)	802.957	0.587226	0.206045	2.84998	0.00437218	0.0364164	19.6311	FALSE
BW25113_0328	yahN	neutral amino-acid efflux system (NCBI)	628.951	0.58567	0.241823	2.4219	0.0154397	0.0941947	69.3242	FALSE
BW25113_3926	glpK	glycerol kinase (NCBI)	100314	0.584533	0.270141	2.16381	0.0304791	0.151482	136.851	FALSE
BW25113_3593	rhsA	rhsA element core protein RshA (NCBI)	799.639	0.584001	0.124057	4.70754	2.50721e-06	5.10331e-05	0.0112574	FALSE
BW25113_1611	fumC	fumarate hydratase (NCBI)	2521.19	0.582775	0.327632	1.77875	0.0752803	0.27097	338.009	FALSE
BW25113_2537	hcaR	DNA-binding transcriptional activator of 3-phenylpropionic acid catabolism (NCBI)	1339.45	0.580543	0.649168	0.894288	0.371168	0.666637	1666.54	FALSE
BW25113_4426	mcaS	unknown RNA (NCBI)	19.7231	0.57848	0.364064	1.58895	0.112071	0.347544	503.198	FALSE
BW25113_2097	fbaB	orf, hypothetical protein (VIMSS)	1805.72	0.578292	0.158286	3.65347	0.000258718	0.00336648	1.16164	FALSE
BW25113_0721	sdhC	succinate dehydrogenase cytochrome b556 large membrane subunit (NCBI)	14396.8	0.577446	0.499786	1.15538	0.247933	0.545654	1113.22	FALSE
BW25113_0549	ybcO	DLP12 prophage; predicted protein (NCBI)	8.44752	0.576142	0.88865	0.648334	0.516769	0.778893	2320.29	FALSE
BW25113_1423	ydcJ	hypothetical protein (NCBI)	441.367	0.575259	0.210454	2.73342	0.00626812	0.0481278	28.1439	FALSE
BW25113_3126	garL	alpha-dehydro-beta-deoxy-D-glucarate aldolase (NCBI)	114.161	0.574153	0.334543	1.71623	0.0861204	0.294273	386.681	FALSE
BW25113_1387	paaZ	fused aldehyde dehydrogenase/enoyl-CoA hydratase (NCBI)	126.801	0.572165	0.346949	1.64913	0.0991204	0.322105	445.051	FALSE
BW25113_1554	rrrQ		26.7943	0.571957	0.670621	0.852876	0.393728	0.686838	1767.84	FALSE
BW25113_0811	glnH	glutamine ABC transporter periplasmic protein (NCBI)	5759.81	0.571846	0.134824	4.24142	2.22107e-05	0.000369738	0.099726	FALSE
BW25113_0034	caiF	transcriptional regulator of cai operon (VIMSS)	213.826	0.570488	0.164499	3.46803	0.00052429	0.00612995	2.35406	FALSE
BW25113_0759	galE	UDP-galactose-4-epimerase (VIMSS)	49657.6	0.56871	0.133823	4.24971	2.14049e-05	0.000357654	0.0961082	FALSE
BW25113_0304	rclA	putative oxidoreductase (VIMSS)	127.5	0.567753	0.284872	1.99301	0.0462602	0.199542	207.709	FALSE
BW25113_0221	fadE	putative acyl-CoA dehydrogenase (EC 1.3.99.-) (VIMSS)	1095.31	0.567657	0.282854	2.00689	0.0447609	0.195428	200.976	FALSE
BW25113_2387	fryB	predicted enzyme IIB component of PTS (NCBI)	26.4856	0.566677	0.398177	1.42318	0.154685	0.42119	694.534	FALSE
BW25113_4408	csrB	CsrA-binding sRNA, antagonizing CsrA regulation (NCBI)	17092.4	0.566046	0.157757	3.5881	0.000333101	0.00413193	1.49562	FALSE
BW25113_1190	dadX	alanine racemase (NCBI)	10318.4	0.56548	0.379082	1.49171	0.135775	0.389787	609.631	FALSE
BW25113_0758	galT	galactose-1-phosphate uridylyltransferase (NCBI)	20134.5	0.564792	0.125903	4.48593	7.2598e-06	0.000133235	0.0325965	FALSE
BW25113_0550	rusA	DLP12 prophage; endonuclease RUS (NCBI)	13.4224	0.564785	0.558105	1.01197	0.311553	0.607109	1398.88	FALSE
BW25113_0162	cdaR	orf, hypothetical protein (VIMSS)	1723.57	0.562368	0.148012	3.79948	0.000145003	0.00201653	0.651063	FALSE
BW25113_4045	yjbJ	predicted stress response protein (NCBI)	1002.39	0.559923	0.112037	4.99764	5.80362e-07	1.28023e-05	0.00260583	FALSE
BW25113_2464	talA	transaldolase A (NCBI)	1238.79	0.55966	0.187354	2.98719	0.00281559	0.0254711	12.642	FALSE
BW25113_4542	yohO		41.8215	0.557876	0.327091	1.70557	0.0880883	0.299286	395.516	FALSE
BW25113_1799	dmlR	putative transcriptional regulator LYSR-type (VIMSS)	1382.87	0.557617	0.179525	3.10606	0.00189599	0.0185376	8.51298	FALSE
BW25113_4227	ytfQ	predicted sugar transporter subunit: periplasmic-binding component of ABC superfamily (NCBI)	720.222	0.556359	0.243097	2.28862	0.0221012	0.122853	99.2342	FALSE
BW25113_4267	idnD	L-idonate 5-dehydrogenase, NAD-binding (NCBI)	146.614	0.555826	0.158356	3.50998	0.000448135	0.00538003	2.01213	FALSE
BW25113_1009	rutD	predicted hydrolase (NCBI)	22.5073	0.555448	0.366423	1.51587	0.129553	0.378435	581.695	FALSE
BW25113_1374	pinR		153.072	0.555098	0.152163	3.64804	0.000264248	0.0034003	1.18647	FALSE
BW25113_2425	cysP	thiosulfate transporter subunit (NCBI)	893.808	0.555047	0.291051	1.90704	0.0565152	0.228407	253.753	FALSE
BW25113_1747	astA	arginine succinyltransferase (NCBI)	1183.05	0.554592	0.427178	1.29827	0.194195	0.479075	871.936	FALSE
BW25113_2584	pka	fused predicted acyl-CoA synthetase: NAD(P)-binding subunit/ATP-binding subunit (NCBI)	5614.06	0.554571	0.118099	4.69582	2.65536e-06	5.30834e-05	0.0119226	FALSE
BW25113_3153	yhbO	orf, hypothetical protein (VIMSS)	191.616	0.552126	0.190946	2.89154	0.00383362	0.0325962	17.213	FALSE
BW25113_4357	yjjM	predicted DNA-binding transcriptional regulator (NCBI)	1348.05	0.551713	0.319823	1.72506	0.0845168	0.291829	379.481	FALSE
BW25113_2751	cysN	sulfate adenylyltransferase subunit 1 (NCBI)	2053.93	0.550755	0.600527	0.917121	0.359079	0.654086	1612.27	FALSE
BW25113_1050	yceK		402.353	0.549957	0.154791	3.5529	0.000381009	0.00466164	1.71073	FALSE
BW25113_0812	dps	DNA protection during starvation conditions (NCBI)	5285.77	0.549939	0.117538	4.6788	2.88565e-06	5.69248e-05	0.0129565	FALSE
BW25113_1620	malI	DNA-binding transcriptional repressor (NCBI)	1381.57	0.549129	0.162877	3.37143	0.000747802	0.00845621	3.35763	FALSE
BW25113_4217	ytfK	orf, hypothetical protein (VIMSS)	3334.06	0.548314	0.096937	5.6564	1.54585e-08	4.22092e-07	6.94085e-05	FALSE
BW25113_3576	yiaL	hypothetical protein (NCBI)	48.6604	0.547262	0.49034	1.11609	0.264385	0.563233	1187.09	FALSE
BW25113_2505	yfgH	predicted outer membrane lipoprotein (NCBI)	63.447	0.546334	0.221874	2.46237	0.0138024	0.0869298	61.9727	FALSE
BW25113_2407	xapA	purine nucleoside phosphorylase (NCBI)	45.0713	0.546231	0.332307	1.64376	0.100226	0.324522	450.016	FALSE
BW25113_0651	rihA	ribonucleoside hydrolase 1 (NCBI)	6942.26	0.543478	0.156104	3.48151	0.000498597	0.00587557	2.2387	FALSE
BW25113_0527	ybcI	conserved inner membrane protein (NCBI)	257.79	0.542493	0.144303	3.7594	0.000170319	0.00234674	0.764733	FALSE
BW25113_3680	yidL	predicted DNA-binding transcriptional regulator (RefSeq)	293.028	0.542344	0.276111	1.96422	0.0495043	0.208275	222.274	FALSE
BW25113_3133	agaV	PTS system, cytoplasmic, N-acetylgalactosamine-specific IIB component 2 (EIIB-AGA) (VIMSS)	198.536	0.542328	0.221253	2.45116	0.0142395	0.0882845	63.9355	FALSE
BW25113_1802	yeaW	predicted 2Fe-2S cluster-containing protein (NCBI)	110.71	0.540212	0.300131	1.79992	0.0718735	0.264455	322.712	FALSE
BW25113_2460	eutQ	hypothetical protein (NCBI)	57.873	0.539247	0.321299	1.67834	0.0932815	0.3108	418.834	FALSE
BW25113_3134	agaW	N-acetylgalactosamine-specific enzyme IIC component of PTS, fragment (pseudogene) (RefSeq)	117.726	0.536023	0.251188	2.13395	0.032847	0.158672	147.483	FALSE
BW25113_2446	yffO	CPZ-55 prophage; predicted protein (NCBI)	53.559	0.532908	0.236954	2.24899	0.0245131	0.132572	110.064	FALSE
BW25113_0946	zapC	orf, hypothetical protein (VIMSS)	1859.45	0.532614	0.105085	5.06843	4.01118e-07	9.07175e-06	0.00180102	FALSE
BW25113_4515	cydX	hypothetical protein (NCBI)	347.269	0.532004	2.15063	0.247372				FALSE
BW25113_1015	putP	proline:sodium symporter (NCBI)	7167.85	0.52819	0.393922	1.34085	0.179969	0.459466	808.062	FALSE
BW25113_1623	add	adenosine deaminase (NCBI)	6103.68	0.527067	0.186521	2.82578	0.00471658	0.0386121	21.1774	FALSE
BW25113_0383	phoA	alkaline phosphatase (VIMSS)	808.465	0.523242	0.131267	3.9861	6.71693e-05	0.00103362	0.30159	FALSE
BW25113_0823	ybiW	predicted pyruvate formate lyase (NCBI)	285.205	0.520724	0.265305	1.96274	0.0496767	0.208679	223.048	FALSE
BW25113_2266	elaB	hypothetical protein (NCBI)	1761.75	0.520662	0.14144	3.68114	0.000232195	0.00305815	1.04256	FALSE
BW25113_3236	mdh	malate dehydrogenase (NCBI)	34125.4	0.520295	0.192744	2.6994	0.0069464	0.0521913	31.1894	FALSE
BW25113_4321	gntP	fructuronate transporter (NCBI)	1437.06	0.519247	0.23572	2.20281	0.0276081	0.142102	123.96	FALSE
BW25113_1574	dicF		5.33519	0.519247	0.765247	0.678535	0.497432	0.770742	2233.47	FALSE
BW25113_3873	yihM	predicted sugar phosphate isomerase (NCBI)	1345.07	0.517534	0.198475	2.60755	0.00911926	0.0636075	40.9455	FALSE
BW25113_0920	ycbC	conserved inner membrane protein (NCBI)	638.002	0.517167	0.11416	4.53021	5.89263e-06	0.000109038	0.0264579	FALSE
BW25113_1308	pspE	thiosulfate:cyanide sulfurtransferase (rhodanese) (NCBI)	2429.15	0.515559	0.111164	4.63781	3.52127e-06	6.85575e-05	0.0158105	FALSE
BW25113_2844	yqeF	putative acyltransferase (VIMSS)	6168.99	0.515445	0.581868	0.885845	0.375701	0.671344	1686.9	FALSE
BW25113_4342	yjiT	orf, hypothetical protein (VIMSS)	1740.49	0.514762	0.277205	1.85697	0.0633149	0.246543	284.284	FALSE
BW25113_0756	galM	galactose-1-epimerase (mutarotase) (NCBI)	17847.8	0.51474	0.156531	3.28843	0.00100748	0.0110306	4.5236	FALSE
BW25113_2432	yfeY	hypothetical protein (NCBI)	2567.52	0.51077	0.160109	3.19015	0.001422	0.014706	6.38477	FALSE
BW25113_2801	fucP	L-fucose transporter (NCBI)	401.305	0.510403	0.187726	2.71887	0.00655059	0.0498023	29.4121	FALSE
BW25113_0655	gltI	glutamate and aspartate transporter subunit (NCBI)	3753.64	0.510218	0.233921	2.18116	0.0291716	0.147605	130.981	FALSE
BW25113_0617	citD	citrate lyase, acyl carrier (gamma) subunit (NCBI)	7.14064	0.509901	0.728854	0.699593	0.484182	0.76137	2173.98	FALSE
BW25113_0792	ybhR	predicted transporter subunit: membrane component of ABC superfamily (NCBI)	585.507	0.509028	0.146256	3.48038	0.000500702	0.0058849	2.24815	FALSE
BW25113_0796	ybiH	putative transcriptional regulator (VIMSS)	2156.02	0.506933	0.234905	2.15804	0.030925	0.152178	138.853	FALSE
BW25113_4648	ysaC		8.97057	0.50528	0.65462	0.771868	0.440193	0.72818	1976.46	FALSE
BW25113_1901	araF	L-arabinose transporter subunit (NCBI)	130.076	0.504124	0.225447	2.23611	0.0253445	0.135298	113.797	FALSE
BW25113_1406	ydbC	predicted oxidoreductase, NAD(P)-binding (NCBI)	466.867	0.503124	0.168815	2.98033	0.00287936	0.0259432	12.9283	FALSE
BW25113_0403	malZ	maltodextrin glucosidase (NCBI)	1376.9	0.502994	0.11013	4.56726	4.94148e-06	9.31132e-05	0.0221873	FALSE
BW25113_4068	yjcH	conserved inner membrane protein involved in acetate transport (NCBI)	171.077	0.501919	0.382176	1.31332	0.189076	0.471951	848.949	FALSE
BW25113_2181	yejG	hypothetical protein (NCBI)	2735.45	0.501349	0.07671	6.53565	6.33343e-11	2.21571e-09	2.84371e-07	FALSE
BW25113_0607	uspG	universal stress protein UP12 (NCBI)	3432.47	0.50127	0.13868	3.61458	0.000300836	0.00378411	1.35075	FALSE
BW25113_1414	ydcF	hypothetical protein (NCBI)	1295.58	0.499464	0.108652	4.59692	4.28784e-06	8.17062e-05	0.0192524	FALSE
BW25113_0720	gltA	citrate synthase (NCBI)	39765.4	0.498491	0.339201	1.4696	0.141669	0.398739	636.093	FALSE
BW25113_1392	paaE	predicted multicomponent oxygenase/reductase subunit for phenylacetic acid degradation (NCBI)	168.632	0.49804	0.344792	1.44446	0.148609	0.410785	667.254	FALSE
BW25113_0329	yahO	hypothetical protein (NCBI)	350.868	0.4966	0.273548	1.8154	0.0694618	0.260511	311.883	FALSE
BW25113_0706	ybfD	hypothetical protein (NCBI)	30.4047	0.493446	0.370686	1.33117	0.183134	0.464104	822.27	FALSE
BW25113_1487	ddpA	D-ala-D-a la transporter subunit (NCBI)	255.971	0.493159	0.310343	1.58908	0.112043	0.347544	503.072	FALSE
BW25113_2220	atoC	fused response regulator of ato operon, in two-component system with AtoS: response regulator/sigma54 interaction protein (NCBI)	484.181	0.492063	0.180583	2.72486	0.00643278	0.049157	28.8832	FALSE
BW25113_2521	sseA	putative thiosulfate sulfurtransferase (VIMSS)	6561.75	0.491007	0.111995	4.38419	1.16421e-05	0.00020606	0.0522729	FALSE
BW25113_4548	ypjJ	hypothetical protein (NCBI)	13.7911	0.489525	0.466608	1.04911	0.294125	0.591594	1320.62	FALSE
BW25113_4322	uxuA	mannonate dehydratase (NCBI)	5594.17	0.488739	0.245378	1.99178	0.0463953	0.199575	208.315	FALSE
BW25113_4655	ythA	expressed protein (RefSeq)	15.2699	0.488722	0.564902	0.865146	0.386959	0.680865	1737.45	FALSE
BW25113_2098	yegT	predicted nucleoside transporter (NCBI)	324.807	0.487469	0.230288	2.11678	0.0342789	0.162435	153.912	FALSE
BW25113_1488	ddpX	D-ala-D-ala dipeptidase, Zn-dependent (NCBI)	82.7035	0.486135	0.350948	1.3852	0.16599	0.439825	745.296	FALSE
BW25113_3024	ygiW	hypothetical protein (NCBI)	11172	0.486049	0.123996	3.91986	8.86011e-05	0.00131812	0.397819	FALSE
BW25113_0794	ybhF	putative ATP-binding component of a transport system (VIMSS)	1620.29	0.484471	0.164082	2.95262	0.00315092	0.027885	14.1476	FALSE
BW25113_0268	yagE	2-keto-3-deoxy gluconate (KDG) aldolase; CP4-6 prophage (NCBI)	4178.6	0.483339	0.21114	2.28919	0.0220684	0.122853	99.0871	FALSE
BW25113_1483	ddpF	D-ala-D-ala transporter subunit (NCBI)	175.337	0.483076	0.217503	2.22101	0.0263506	0.138171	118.314	FALSE
BW25113_4268	idnK	D-gluconate kinase, thermosensitive (NCBI)	158.586	0.482847	0.193957	2.48945	0.0127942	0.0819636	57.4461	FALSE
BW25113_0163	yaeH	hypothetical protein (NCBI)	2863.97	0.482571	0.161358	2.99068	0.00278356	0.0252323	12.4982	FALSE
BW25113_2385	ypdF	predicted peptidase (NCBI)	72.4325	0.48199	0.22412	2.15059	0.031509	0.153701	141.475	FALSE
BW25113_2762	cysH	phosphoadenosine phosphosulfate reductase (NCBI)	1954.57	0.480319	0.809374	0.593445	0.552884	0.800716	2482.45	FALSE
BW25113_2013	yeeE	predicted inner membrane protein (NCBI)	2739.11	0.478489	0.606164	0.789373	0.429894	0.721539	1930.22	FALSE
BW25113_4602	ynhF		61.925	0.477674	0.277135	1.72362	0.084777	0.291829	380.649	FALSE
BW25113_2295	yfbV	hypothetical protein (NCBI)	1040.51	0.476468	0.103265	4.61403	3.94928e-06	7.65579e-05	0.0177323	FALSE
BW25113_0036	caiD	crotonobetainyl CoA hydratase (RefSeq)	59.7768	0.476406	0.247978	1.92116	0.0547111	0.223333	245.653	FALSE
BW25113_3995	rsd	stationary phase protein, binds sigma 70 RNA polymerase subunit (NCBI)	3001.57	0.47558	0.189135	2.5145	0.0119203	0.0783831	53.5219	FALSE
BW25113_2271	yfbL	putative aminopeptidase (VIMSS)	27.7004	0.474706	0.423545	1.12079	0.262376	0.56153	1178.07	FALSE
BW25113_2957	ansB	periplasmic L-asparaginase II (NCBI)	6754.2	0.474057	0.395768	1.19781	0.230989	0.527084	1037.14	FALSE
BW25113_1977	asnT	tRNA-Asn (NCBI)	97.3104	0.473051	0.208398	2.26994	0.0232112	0.127066	104.218	FALSE
BW25113_4299	yjhI	KpLE2 phage-like element; predicted DNA-binding transcriptional regulator (NCBI)	103.522	0.473037	0.212805	2.22287	0.0262245	0.137671	117.748	FALSE
BW25113_3041	ribB		8063	0.472061	0.100761	4.68493	2.80055e-06	5.54905e-05	0.0125745	FALSE
BW25113_1784	yeaH	hypothetical protein (NCBI)	361.786	0.470409	0.17319	2.71614	0.00660474	0.0500864	29.6553	FALSE
BW25113_3950	frwB	predicted enzyme IIB component of PTS (NCBI)	83.6346	0.469158	0.273612	1.71469	0.086403	0.294683	387.949	FALSE
BW25113_2465	tktB	transketolase 2, thiamin-binding (NCBI)	2385.57	0.467814	0.129405	3.61513	0.000300202	0.00378411	1.34791	FALSE
BW25113_1311	ycjO	predicted sugar transporter subunit: membrane component of ABC superfamily (NCBI)	129.897	0.466666	0.343083	1.36021	0.173763	0.449679	780.195	FALSE
BW25113_1136	icd		85922.7	0.46648	0.159023	2.93341	0.00335256	0.029151	15.053	FALSE
BW25113_1148	ymfM	e14 prophage; predicted protein (NCBI)	27.7635	0.465978	0.31239	1.49165	0.13579	0.389787	609.698	FALSE
BW25113_4509	ylcG	DLP12 prophage; predicted protein (NCBI)	6.11312	0.465214	0.730582	0.636772	0.524273	0.784395	2353.99	FALSE
BW25113_0315	yahA	predicted DNA-binding transcriptional regulator (NCBI)	385493	0.465096	0.159439	2.91709	0.00353319	0.0304262	15.864	FALSE
BW25113_2223	atoE	short chain fatty acid transporter (NCBI)	50.5284	0.464964	0.481278	0.966104	0.333992	0.629204	1499.63	FALSE
BW25113_1397	paaJ	acetyl-CoA acetyltransferase (NCBI)	535.67	0.461859	0.332982	1.38704	0.16543	0.438599	742.779	FALSE
BW25113_0790	ybhP	predicted DNase (NCBI)	102.521	0.460963	0.241303	1.9103	0.056094	0.22732	251.862	FALSE
BW25113_3132	kbaZ	tagatose 6-phosphate aldolase 1, kbaZ subunit (NCBI)	417.004	0.460724	0.217161	2.12158	0.0338733	0.161711	152.091	FALSE
BW25113_2805	fucR	DNA-binding transcriptional activator (NCBI)	2220.64	0.460263	0.181065	2.54197	0.011023	0.0738939	49.4934	FALSE
BW25113_0723	sdhA	succinate dehydrogenase flavoprotein subunit (NCBI)	64569.6	0.460174	0.278892	1.65001	0.0989414	0.321858	444.247	FALSE
BW25113_1004	wrbA	TrpR binding protein WrbA (NCBI)	1501.29	0.458504	0.406036	1.12922	0.258804	0.558249	1162.03	FALSE
BW25113_1033	ghrA	putative dehydrogenase (VIMSS)	1741.27	0.45591	0.124429	3.66402	0.000248288	0.0032415	1.11481	FALSE
BW25113_3829	metE	5-methyltetrahydropteroyltriglutamate-- homocysteine methyltransferase (NCBI)	1544.29	0.455711	0.0969116	4.70234	2.57202e-06	5.18807e-05	0.0115484	FALSE
BW25113_1612	fumA	fumarate hydratase (fumarase A), aerobic Class I (NCBI)	21895.6	0.45529	0.288492	1.57817	0.114527	0.352233	514.226	FALSE
BW25113_0226	dinJ	predicted antitoxin of YafQ-DinJ toxin-antitoxin system (NCBI)	1389.99	0.453676	0.135681	3.3437	0.000826682	0.00925471	3.7118	FALSE
BW25113_1730	ydjO		61.267	0.45278	0.517681	0.874632	0.381774	0.675992	1714.16	FALSE
BW25113_3818	yigG		40.3272	0.450233	0.289361	1.55596	0.119719	0.360282	537.536	FALSE
BW25113_4432	ryeA		692.006	0.449141	0.117677	3.81672	0.000135238	0.00190654	0.60722	FALSE
BW25113_1512	lsrR	lsr operon transcriptional repressor (NCBI)	744.488	0.44814	0.144777	3.09538	0.0019656	0.0191347	8.82556	FALSE
BW25113_2570	rseC	RseC protein involved in reduction of the SoxR iron-sulfur cluster (NCBI)	2150.66	0.447866	0.189937	2.35798	0.0183749	0.106891	82.5032	FALSE
BW25113_0956	matP		1806.43	0.447647	0.109423	4.09097	4.29581e-05	0.000687023	0.192882	FALSE
BW25113_1048	opgG	glucan biosynthesis protein, periplasmic (NCBI)	19514.5	0.4476	0.0716667	6.24558	4.22243e-10	1.38015e-08	1.89587e-06	FALSE
BW25113_4316	fimC	periplasmic chaperone, required for type 1 fimbriae (VIMSS)	540.01	0.446571	0.176496	2.5302	0.0113998	0.0758517	51.185	FALSE
BW25113_3516	gadX	DNA-binding transcriptional dual regulator (NCBI)	711.515	0.444919	0.205307	2.1671	0.0302276	0.151239	135.722	FALSE
BW25113_0445	ybaE	predicted transporter subunit: periplasmic-binding component of ABC superfamily (NCBI)	1513.28	0.444465	0.209725	2.11927	0.0340675	0.161947	152.963	FALSE
BW25113_3150	yraP	hypothetical protein (NCBI)	3882.65	0.443693	0.137588	3.2248	0.00126063	0.0132826	5.66022	FALSE
BW25113_4477	dgoA	2-dehydro-3-deoxy-6-phosphogalactonate aldolase (NCBI)	166.892	0.44266	0.249145	1.77672	0.0756149	0.271046	339.511	FALSE
BW25113_3817	yigF	conserved inner membrane protein (NCBI)	190.454	0.44157	0.252091	1.75163	0.0798371	0.280401	358.469	FALSE
BW25113_3598	yibI	predicted inner membrane protein (NCBI)	44.6467	0.441501	0.465088	0.949284	0.342476	0.637726	1537.72	FALSE
BW25113_1635	gstA	glutathionine S-transferase (NCBI)	1322.52	0.439517	0.13186	3.3332	0.000858527	0.00958725	3.85479	FALSE
BW25113_0855	potG	ATP-binding component of putrescine transport system (VIMSS)	180.034	0.439394	0.241787	1.81728	0.0691741	0.260119	310.592	FALSE
BW25113_3688	yidQ	orf, hypothetical protein (VIMSS)	1735.7	0.438507	0.147832	2.96625	0.00301452	0.026998	13.5352	FALSE
BW25113_0380	yaiZ	orf, hypothetical protein (VIMSS)	966.353	0.435931	0.167887	2.59657	0.0094159	0.0654727	42.2774	FALSE
BW25113_4323	uxuB	D-mannonate oxidoreductase, NAD-binding (NCBI)	3792.93	0.435775	0.26826	1.62445	0.10428	0.33331	468.218	FALSE
BW25113_1615	uidC	membrane-associated protein (VIMSS)	73.5586	0.435714	0.377747	1.15345	0.248724	0.546778	1116.77	FALSE
BW25113_4518	ymdF		280.134	0.434591	0.137652	3.15717	0.00159308	0.0161765	7.15294	FALSE
BW25113_4126	yjdI	hypothetical protein (NCBI)	188.034	0.433914	0.160842	2.69778	0.00698045	0.0522717	31.3422	FALSE
BW25113_2887	ygfT	putative oxidoreductase, Fe-S subunit (VIMSS)	171.712	0.433843	0.184595	2.35023	0.0187616	0.108406	84.2394	FALSE
BW25113_4640	yoeG		189.485	0.432849	0.171018	2.53101	0.0113734	0.0757887	51.0665	FALSE
BW25113_0108	ppdD	predicted major pilin subunit (NCBI)	35.5944	0.431671	0.328478	1.31415	0.188794	0.471775	847.686	FALSE
BW25113_1051	msyB		692.929	0.431044	0.114113	3.77735	0.000158509	0.00219753	0.711704	FALSE
BW25113_1360	ydaV	Rac prophage; predicted DNA replication protein (NCBI)	60.4503	0.429374	0.272148	1.57772	0.11463	0.352309	514.689	FALSE
BW25113_4132	cadB	predicted lysine/cadaverine transporter (NCBI)	538.956	0.429242	0.419147	1.02408	0.305796	0.601656	1373.02	FALSE
BW25113_2770	ygcR	putative transport protein (VIMSS)	70.0912	0.42675	0.239329	1.78311	0.0745682	0.269134	334.811	FALSE
BW25113_3448	yhhA	hypothetical protein (NCBI)	343.893	0.426271	0.212756	2.00357	0.0451159	0.196335	202.57	FALSE
BW25113_4280	yjhC	putative dehydrogenase (VIMSS)	737.854	0.42438	0.12519	3.38988	0.000699228	0.00800804	3.13954	FALSE
BW25113_2356	yfdM	orf, hypothetical protein (VIMSS)	4.44494	0.424284	0.903765	0.469463	0.638739	0.850765	2867.94	FALSE
BW25113_1020	phoH	conserved protein with nucleoside triphosphate hydrolase domain (NCBI)	878.538	0.424155	0.283979	1.49362	0.135276	0.389102	607.39	FALSE
BW25113_3544	dppA	dipeptide transporter (NCBI)	13887.5	0.422249	0.316385	1.3346	0.182006	0.462032	817.208	FALSE
BW25113_0698	kdpA	potassium-transporting ATPase subunit A (NCBI)	76.9672	0.422189	0.260162	1.62279	0.104634	0.333725	469.805	FALSE
BW25113_4244	pyrI	aspartate carbamoyltransferase regulatory subunit (NCBI)	288.877	0.422113	0.176284	2.39451	0.0166427	0.0996334	74.7255	FALSE
BW25113_3570	bax	hypothetical protein (NCBI)	7882.74	0.421801	0.160053	2.63539	0.00840401	0.0597352	37.734	FALSE
BW25113_2662	gabT	4-aminobutyrate aminotransferase (NCBI)	743.337	0.421281	0.207361	2.03163	0.0421911	0.188367	189.438	FALSE
BW25113_4187	aidB	putative acyl coenzyme A dehydrogenase (VIMSS)	430.212	0.418931	0.143178	2.92594	0.0034342	0.0297453	15.4196	FALSE
BW25113_0228	rayT	hypothetical protein (NCBI)	410.841	0.417894	0.15069	2.7732	0.0055508	0.043916	24.9231	FALSE
BW25113_1358	ydaT	Rac prophage; predicted protein (NCBI)	61.4057	0.416748	0.266132	1.56595	0.117361	0.356541	526.949	FALSE
BW25113_4656	yjhY		381.534	0.416177	0.181259	2.29604	0.0216737	0.121623	97.3149	FALSE
BW25113_1150	ymfR	e14 prophage; predicted protein (NCBI)	4.7261	0.416133	1.24802	0.333433	0.738807	0.900809	3317.24	FALSE
BW25113_1182	hlyE		44.7629	0.41556	0.331676	1.25291	0.210239	0.50024	943.974	FALSE
BW25113_0650	hscC	Hsp70 family chaperone Hsc62, binds to RpoD and inhibits transcription (NCBI)	639.472	0.4139	0.230049	1.79918	0.0719898	0.264455	323.234	FALSE
BW25113_0218	yafU	predicted inner membrane protein (RefSeq)	39.3487	0.413794	0.265726	1.55722	0.119418	0.359801	536.188	FALSE
BW25113_0305	rclR	predicted DNA-binding transcriptional regulator (NCBI)	179.479	0.413315	0.157651	2.6217	0.00874916	0.0616988	39.2837	FALSE
BW25113_2958	yggN	hypothetical protein (NCBI)	3538.05	0.413302	0.0630188	6.5584	5.43896e-11	1.93299e-09	2.44209e-07	FALSE
BW25113_2800	fucA	L-fuculose phosphate aldolase (NCBI)	245.07	0.412628	0.251495	1.6407	0.100859	0.325863	452.857	FALSE
BW25113_4382	deoA	thymidine phosphorylase (NCBI)	17555.7	0.412571	0.167243	2.4669	0.013629	0.0860954	61.194	FALSE
BW25113_1586	ynfD	orf, hypothetical protein (VIMSS)	258.464	0.409578	0.196354	2.08592	0.036986	0.171098	166.067	FALSE
BW25113_0906	ycaP	conserved inner membrane protein (NCBI)	249.817	0.409497	0.202023	2.02698	0.0426643	0.189723	191.563	FALSE
BW25113_1455	yncH		2.33945	0.409057	1.44734	0.282627	0.777462	0.915352	3490.81	FALSE
BW25113_1986	asnU		36.8952	0.408661	0.433244	0.94326	0.345548	0.639778	1551.51	FALSE
BW25113_2398	yfeC	orf, hypothetical protein (VIMSS)	2125.69	0.405199	0.159836	2.5351	0.0112415	0.0751338	50.4745	FALSE
BW25113_1063	yceB	predicted lipoprotein (NCBI)	1769.46	0.404915	0.0942218	4.29747	1.72759e-05	0.000295272	0.0775686	FALSE
BW25113_2508	guaB		14608.5	0.404189	0.199631	2.02468	0.0429	0.190016	192.621	FALSE
BW25113_3645	dinD	DNA-damage-inducible protein (VIMSS)	670.376	0.403619	0.113063	3.56987	0.00035716	0.00441813	1.60365	FALSE
BW25113_0856	potH	putrescine transporter subunit: membrane component of ABC superfamily (NCBI)	121.596	0.402326	0.224258	1.79403	0.0728086	0.265564	326.91	FALSE
BW25113_4241	treR	trehalose repressor (NCBI)	894.32	0.402065	0.124762	3.22265	0.00127008	0.0133275	5.70268	FALSE
BW25113_3098	yqjD	hypothetical protein (NCBI)	3737.98	0.402064	0.0808355	4.97385	6.56363e-07	1.4199e-05	0.00294707	FALSE
BW25113_2408	yfeN	conserved outer membrane protein (NCBI)	93.1386	0.401196	0.265659	1.51019	0.130995	0.380411	588.166	FALSE
BW25113_2248	rhmR	predicted DNA-binding transcriptional regulator (NCBI)	62.7783	0.401056	0.339164	1.18248	0.237014	0.535223	1064.19	FALSE
BW25113_4478	dgoD	galactonate dehydratase (NCBI)	332.151	0.400678	0.213496	1.87675	0.0605525	0.239113	271.881	FALSE
BW25113_3025	qseB	DNA-binding response regulator in two-component regulatory system with QseC (NCBI)	1172.37	0.399648	0.841058	0.475173	0.634663	0.849125	2849.64	FALSE
BW25113_1537	ydeJ	competence damage-inducible protein A (NCBI)	147.45	0.396252	0.225133	1.76008	0.078394	0.276852	351.989	FALSE
BW25113_0724	sdhB	succinate dehydrogenase, FeS subunit (NCBI)	30669.4	0.395708	0.235713	1.67877	0.0931968	0.3108	418.453	FALSE
BW25113_1504	ydeS	predicted fimbrial-like adhesin protein (NCBI)	27.9334	0.39507	0.444356	0.889085	0.373958	0.669565	1679.07	FALSE
BW25113_4319	fimG	minor component of type 1 fimbriae (NCBI)	153.996	0.39486	0.230607	1.71226	0.0868485	0.295972	389.95	FALSE
BW25113_1617	uidA	beta-D-glucuronidase (NCBI)	545.296	0.393839	0.276794	1.42286	0.154777	0.42119	694.948	FALSE
BW25113_1440	ydcS	predicted spermidine/putrescine transporter subunit (NCBI)	384.952	0.393794	0.238605	1.6504	0.0988604	0.321858	443.883	FALSE
BW25113_4487	yjdP	hypothetical protein (NCBI)	556.133	0.392985	0.271087	1.44966	0.147152	0.408002	660.714	FALSE
BW25113_1565	ydfV	Qin prophage; predicted protein (NCBI)	102.808	0.392876	0.274372	1.43191	0.152169	0.416512	683.24	FALSE
BW25113_2302	yfcG	predicted glutathione S-transferase (NCBI)	154.369	0.392389	0.196917	1.99266	0.0462983	0.199542	207.879	FALSE
BW25113_2846	yqeH		106.854	0.39223	0.257172	1.52517	0.127217	0.374051	571.206	FALSE
BW25113_2129	yehX	predicted transporter subunit: ATP-binding component of ABC superfamily (NCBI)	164.575	0.390503	0.174037	2.2438	0.0248453	0.133723	111.555	FALSE
BW25113_1398	paaK		566.75	0.39042	0.334933	1.16566	0.24375	0.542502	1094.44	FALSE
BW25113_0225	yafQ	predicted toxin of the YafQ-DinJ toxin-antitoxin system (NCBI)	632.299	0.389942	0.149256	2.61258	0.00898622	0.0628868	40.3481	FALSE
BW25113_2198	ccmD	cytochrome c biogenesis protein (NCBI)	97.9205	0.389073	0.220652	1.76329	0.0778521	0.276027	349.556	FALSE
BW25113_2506	yfgI	hypothetical protein (NCBI)	114.719	0.388597	0.176871	2.19707	0.0280157	0.143318	125.791	FALSE
BW25113_2707	srlR	DNA-bindng transcriptional repressor (NCBI)	4090.19	0.388487	0.135285	2.87163	0.00408366	0.0343734	18.3356	FALSE
BW25113_0644	ybeQ	orf, hypothetical protein (VIMSS)	294.638	0.38845	0.163424	2.37695	0.0174564	0.102855	78.3794	FALSE
BW25113_0900	ycaN	predicted DNA-binding transcriptional regulator (NCBI)	368.507	0.388283	0.151063	2.57033	0.0101602	0.0694616	45.6193	FALSE
BW25113_2497	uraA	uracil transporter (NCBI)	3482.99	0.385965	0.187238	2.06136	0.0392687	0.178725	176.317	FALSE
BW25113_0080	cra	DNA-binding transcriptional dual regulator (NCBI)	8428.51	0.385313	0.143287	2.68909	0.00716461	0.0532059	32.1691	FALSE
BW25113_4118	melR	DNA-binding transcriptional dual regulator (NCBI)	2587.38	0.384731	0.250581	1.53536	0.124696	0.370531	559.886	FALSE
BW25113_4599	yneM		1570.42	0.383866	0.177319	2.16483	0.0304006	0.151297	136.499	FALSE
BW25113_1723	pfkB	6-phosphofructokinase II; suppressor of pfkA (VIMSS)	2087.6	0.383503	0.142351	2.69407	0.00705856	0.0526804	31.6929	FALSE
BW25113_1580	rspB	predicted oxidoreductase, Zn-dependent and NAD(P)-binding (NCBI)	101.524	0.383488	0.199676	1.92055	0.054788	0.223443	245.998	FALSE
BW25113_2457	eutM	detox protein (VIMSS)	90.9777	0.383484	0.26647	1.43912	0.150116	0.413673	674.02	FALSE
BW25113_1227	narI	nitrate reductase 1, gamma (cytochrome b(NR)) subunit (NCBI)	96.6229	0.38296	0.351819	1.08851	0.276369	0.57423	1240.9	FALSE
BW25113_3993	thiE	thiamine-phosphate pyrophosphorylase (NCBI)	11.1208	0.382644	0.489797	0.78123	0.434667	0.725742	1951.66	FALSE
BW25113_3472	dcrB	orf, hypothetical protein (VIMSS)	10395.6	0.381006	0.0955177	3.98885	6.63948e-05	0.00102523	0.298113	FALSE
BW25113_1745	astB	succinylarginine dihydrolase (NCBI)	1198.02	0.380322	0.990247	0.384068	0.700928	0.881673	3147.17	FALSE
BW25113_1312	ycjP	predicted sugar transporter subunit: membrane component of ABC superfamily (NCBI)	171.42	0.380125	0.293276	1.29613	0.19493	0.479612	875.233	FALSE
BW25113_3685	yidE	putative transport protein (VIMSS)	3898.19	0.378677	0.170868	2.2162	0.0266779	0.138911	119.784	FALSE
BW25113_4213	cpdB	bifunctional 2',3'-cyclic nucleotide 2'-phosphodiesterase/3'-nucleotidase periplasmic precursor protein (NCBI)	3815.77	0.377738	0.157354	2.40056	0.0163699	0.0987517	73.5009	FALSE
BW25113_2067	yegE	predicted diguanylate cyclase, GGDEF domain signalling protein (NCBI)	1513	0.377445	0.122539	3.0802	0.0020686	0.0200069	9.28803	FALSE
BW25113_3545	proK	tRNA-Pro (NCBI)	41.5827	0.377427	0.382062	0.98787	0.323216	0.618495	1451.24	FALSE
BW25113_2771	ygcS	putative transport protein (VIMSS)	57.2956	0.374743	0.309629	1.2103	0.226165	0.52097	1015.48	FALSE
BW25113_2309	hisJ	histidine/lysine/arginine/ornithine transporter subunit (NCBI)	2368.96	0.373937	0.187644	1.9928	0.0462835	0.199542	207.813	FALSE
BW25113_4224	chpS	suppressor of inhibitory function of ChpB, PemI-like, autoregulated (VIMSS)	438.808	0.372898	0.127915	2.9152	0.00355466	0.0305205	15.9604	FALSE
BW25113_0301	rclC	orf, hypothetical protein (VIMSS)	67.0599	0.372223	0.320791	1.16033	0.245915	0.543968	1104.16	FALSE
BW25113_1449	curA	predicted oxidoreductase, Zn-dependent and NAD(P)-binding (RefSeq)	744.325	0.371334	0.151236	2.45533	0.0140755	0.0881111	63.1991	FALSE
BW25113_1613	manA	mannose-6-phosphate isomerase (VIMSS)	6170.65	0.371176	0.108379	3.42478	0.000615287	0.00710117	2.76264	FALSE
BW25113_0996	torC	trimethylamine N-oxide (TMAO) reductase I, cytochrome c-type subunit (NCBI)	45.4314	0.370479	0.353801	1.04714	0.295036	0.592454	1324.71	FALSE
BW25113_0489	qmcA	predicted protease, membrane anchored (NCBI)	1799.63	0.369931	0.105829	3.49554	0.000473098	0.00561945	2.12421	FALSE
BW25113_0287	yagU	conserved inner membrane protein (NCBI)	2540.34	0.369687	0.105729	3.49656	0.000471301	0.00561299	2.11614	FALSE
BW25113_0994	torT	periplasmic sensory protein associated with the TorRS two-component regulatory system (NCBI)	255.464	0.369408	0.174267	2.11978	0.0340243	0.161947	152.769	FALSE
BW25113_1370	insH1	Rac prophage; IS5 transposase and trans-activator (NCBI)	319.259	0.369378	0.166731	2.21541	0.026732	0.139031	120.027	FALSE
BW25113_3099	yqjE	conserved inner membrane protein (NCBI)	3523.11	0.36822	0.081613	4.51179	6.42834e-06	0.000118461	0.0288633	FALSE
BW25113_0187	yaeR	orf, hypothetical protein (VIMSS)	935.134	0.368014	0.115902	3.17523	0.00149719	0.0153866	6.72238	FALSE
BW25113_4652	yibU		8.31924	0.367439	0.60111	0.611267	0.541023	0.795172	2429.19	FALSE
BW25113_2842	kduD	2-deoxy-D-gluconate 3-dehydrogenase (NCBI)	899.338	0.367116	0.222025	1.65349	0.0982312	0.321091	441.058	FALSE
BW25113_4127	yjdJ	predicted acyltransferase with acyl-CoA N-acyltransferase domain (NCBI)	272.32	0.366255	0.169192	2.16473	0.0304081	0.151297	136.532	FALSE
BW25113_3151	yraQ	predicted permease (NCBI)	2919.56	0.36468	0.187021	1.94995	0.0511824	0.214201	229.809	FALSE
BW25113_1003	yccJ		586.645	0.364319	0.324173	1.12384	0.261081	0.561267	1172.25	FALSE
BW25113_1257	yciE		173.94	0.362937	0.25516	1.42239	0.154913	0.42119	695.56	FALSE
BW25113_1155	tfaP	e14 prophage; predicted protein (NCBI)	15.9669	0.361072	0.525348	0.687301	0.491893	0.767223	2208.6	FALSE
BW25113_3365	nirB	nitrite reductase, large subunit, NAD(P)H-binding (NCBI)	11810.3	0.359264	0.545568	0.658513	0.510209	0.777305	2290.84	FALSE
BW25113_0076	leuO	probable transcriptional activator for leuABCD operon (VIMSS)	170.681	0.35875	0.149409	2.40112	0.0163451	0.0987517	73.3895	FALSE
BW25113_1436	yncJ		112.667	0.358415	0.196356	1.82533	0.0679517	0.258528	305.103	FALSE
BW25113_4538	yoeF	hypothetical protein (RefSeq)	87.5495	0.35806	0.202907	1.76465	0.0776224	0.27543	348.524	FALSE
BW25113_0327	yahM	orf, hypothetical protein (VIMSS)	178.322	0.357533	0.191487	1.86715	0.0618812	0.242648	277.847	FALSE
BW25113_2340	sixA	phosphohistidine phosphatase (NCBI)	3336.98	0.357082	0.200912	1.77731	0.0755179	0.271009	339.075	FALSE
BW25113_1147	ymfL	e14 prophage; predicted DNA-binding transcriptional regulator (RefSeq)	110.571	0.356172	0.277422	1.28386	0.199189	0.48503	894.36	FALSE
BW25113_2072	yegK	hypothetical protein (NCBI)	78.0654	0.35557	0.317357	1.12041	0.262539	0.56153	1178.8	FALSE
BW25113_2977	glcG	hypothetical protein (NCBI)	349.349	0.355241	0.141064	2.51831	0.011792	0.0777682	52.9461	FALSE
BW25113_0837	yliI	predicted dehydrogenase (NCBI)	333.229	0.354568	0.155168	2.28507	0.022309	0.123485	100.167	FALSE
BW25113_2551	glyA		33081.1	0.353748	0.122039	2.89864	0.00374784	0.0320283	16.8278	FALSE
BW25113_3426	glpD	sn-glycerol-3-phosphate dehydrogenase, aerobic, FAD/NAD(P)-binding (NCBI)	161938	0.353599	0.223201	1.58422	0.113144	0.34966	508.015	FALSE
BW25113_4381	deoC	deoxyribose-phosphate aldolase (NCBI)	25248.8	0.352202	0.187937	1.87404	0.060925	0.24016	273.553	FALSE
BW25113_1333	uspE	stress-induced protein (NCBI)	9238.1	0.351488	0.165563	2.12298	0.0337553	0.16136	151.561	FALSE
BW25113_1138	ymfE	e14 prophage; predicted inner membrane protein (NCBI)	274.5	0.350931	0.241641	1.45228	0.146423	0.406711	657.441	FALSE
BW25113_4383	deoB	phosphopentomutase (NCBI)	63830.9	0.348476	0.106451	3.27357	0.00106198	0.0115989	4.7683	FALSE
BW25113_2597	raiA	cold shock protein associated with 30S ribosomal subunit (NCBI)	61019.1	0.347807	0.384516	0.904532	0.365714	0.659869	1642.05	FALSE
BW25113_3527	yhjJ	predicted zinc-dependent peptidase (NCBI)	5742.25	0.347783	0.175541	1.98121	0.0475682	0.203174	213.581	FALSE
BW25113_2127	mlrA	DNA-binding transcriptional regulator (NCBI)	247.464	0.347315	0.144571	2.40238	0.0162888	0.0987026	73.1367	FALSE
BW25113_1770	ydjF	predicted DNA-binding transcriptional regulator (NCBI)	1445.16	0.346849	0.105178	3.29772	0.000974735	0.0107509	4.37656	FALSE
BW25113_3510	hdeA	acid-resistance protein, possible chaperone , subunit of HdeA dimer, inactive form of acid-resistance protein (Katherine Huang)	523.059	0.346671	0.090325	3.83804	0.00012402	0.00177289	0.556852	FALSE
BW25113_1049	opgH	glucosyltransferase MdoH (NCBI)	23720.2	0.346365	0.0726699	4.76629	1.87653e-06	3.8724e-05	0.00842564	FALSE
BW25113_0751	pnuC	predicted nicotinamide mononucleotide transporter (NCBI)	612.766	0.346329	0.135196	2.56168	0.0104167	0.0708907	46.7711	FALSE
BW25113_0963	mgsA	methylglyoxal synthase (VIMSS)	6551.02	0.345857	0.125573	2.75423	0.00588308	0.0458962	26.415	FALSE
BW25113_2843	kduI	5-keto-4-deoxyuronate isomerase (NCBI)	882.765	0.344509	0.284095	1.21265	0.225262	0.520416	1011.43	FALSE
BW25113_2099	yegU	predicted hydrolase (NCBI)	655.348	0.342697	0.126274	2.71393	0.00664908	0.0502527	29.8544	FALSE
BW25113_4695	ykgT		13.7172	0.341913	0.439024	0.778803	0.436096	0.726558	1958.07	FALSE
BW25113_1619	hdhA	7-alpha-hydroxysteroid dehydrogenase (NCBI)	1202.53	0.341899	0.133656	2.55805	0.010526	0.071309	47.2616	FALSE
BW25113_3881	yihT	predicted aldolase (NCBI)	120.447	0.341436	0.215261	1.58615	0.112706	0.348789	506.051	FALSE
BW25113_2666	yqaE	predicted membrane protein (NCBI)	263.269	0.341285	0.16334	2.08941	0.0366706	0.170118	164.651	FALSE
BW25113_2393	nupC	nucleoside (except guanosine) transporter (NCBI)	30680.6	0.341188	0.16144	2.1134	0.0345666	0.16353	155.204	FALSE
BW25113_2467	nudK	predicted NUDIX hydrolase (NCBI)	1186.93	0.341187	0.194402	1.75506	0.0792487	0.278771	355.827	FALSE
BW25113_1746	astD	succinylglutamic semialdehyde dehydrogenase (NCBI)	1332.73	0.340725	0.243073	1.40174	0.160993	0.430022	722.861	FALSE
BW25113_2761	ygcB	conserved protein, member of DEAD box family (NCBI)	473.328	0.340648	0.153862	2.21398	0.02683	0.139379	120.467	FALSE
BW25113_2802	fucI	L-fucose isomerase (NCBI)	1006.02	0.340582	0.226293	1.50505	0.132312	0.383243	594.081	FALSE
BW25113_0789	clsB	cardiolipin synthase 2 (NCBI)	122.76	0.340426	0.240447	1.4158	0.156833	0.424196	704.179	FALSE
BW25113_0700	rhsC	rhsC element core protein RshC (NCBI)	763.269	0.339739	0.109351	3.10686	0.00189083	0.0185276	8.48982	FALSE
BW25113_0340	cynS	cyanate hydratase (NCBI)	85.1128	0.339026	0.249143	1.36077	0.173586	0.449679	779.402	FALSE
BW25113_4216	ytfJ	predicted transcriptional regulator (NCBI)	1199.83	0.338768	0.141577	2.39281	0.0167197	0.0999613	75.0717	FALSE
BW25113_1640	anmK	anhydro-N-acetylmuramic acid kinase (NCBI)	1477.85	0.338732	0.137208	2.46874	0.0135589	0.0858796	60.8796	FALSE
BW25113_4088	alsB	D-allose transporter subunit (NCBI)	726.796	0.338598	0.291918	1.15991	0.246086	0.543968	1104.92	FALSE
BW25113_2377	yfdY	predicted inner membrane protein (NCBI)	654.703	0.338286	0.196218	1.72403	0.084702	0.291829	380.312	FALSE
BW25113_3087	ygjR	predicted NAD(P)-binding dehydrogenase (RefSeq)	3488.96	0.337355	0.166758	2.02302	0.0430706	0.190583	193.387	FALSE
BW25113_3751	rbsB	D-ribose transporter subunit (NCBI)	20040.7	0.337332	0.236692	1.42519	0.154102	0.420518	691.92	FALSE
BW25113_1218	chaC	regulatory protein for cation transport (RefSeq)	650.273	0.337151	0.142639	2.36367	0.0180948	0.106058	81.2456	FALSE
BW25113_3447	ggt	gamma-glutamyltranspeptidase periplasmic precursor (NCBI)	731.93	0.336116	0.122812	2.73683	0.00620349	0.0478128	27.8537	FALSE
BW25113_3594	yibA	lyase containing HEAT-repeat (NCBI)	190.879	0.336075	0.216944	1.54913	0.12135	0.36359	544.86	FALSE
BW25113_0035	caiE	possible synthesis of cofactor for carnitine racemase and dehydratase (VIMSS)	89.3317	0.335948	0.220731	1.52197	0.128016	0.375395	574.79	FALSE
BW25113_2015	yeeY	putative transcriptional regulator LYSR-type (VIMSS)	576.425	0.334696	0.194035	1.72492	0.084541	0.291829	379.589	FALSE
BW25113_2989	yghU	orf, hypothetical protein (VIMSS)	1550.56	0.33461	0.132466	2.526	0.011537	0.0764241	51.8011	FALSE
BW25113_2386	fryC	predicted enzyme IIC component of PTS (NCBI)	76.7309	0.334473	0.275435	1.21434	0.224617	0.52001	1008.53	FALSE
BW25113_0269	yagF	CP4-6 prophage; predicted dehydratase (NCBI)	5226.32	0.334173	0.199576	1.67442	0.0940486	0.312657	422.278	FALSE
BW25113_1427	rimL	ribosomal-protein-L7/L12-serine acetyltransferase (NCBI)	863.139	0.333826	0.151847	2.19843	0.0279183	0.143318	125.353	FALSE
BW25113_0857	potI	putrescine transporter subunit: membrane component of ABC superfamily (NCBI)	133.838	0.333406	0.202074	1.64992	0.0989592	0.321858	444.327	FALSE
BW25113_0750	nadA	quinolinate synthetase (NCBI)	677.04	0.333338	0.125172	2.66303	0.00774404	0.0561559	34.7708	FALSE
BW25113_4639	yeeH		12.9781	0.332825	0.462707	0.719301	0.471955	0.751592	2119.08	FALSE
BW25113_1736	chbA		315.378	0.331275	0.112392	2.94749	0.00320368	0.0281849	14.3845	FALSE
BW25113_3077	ebgC	cryptic beta-D-galactosidase, beta subunit (NCBI)	169.326	0.330834	0.239525	1.38121	0.167215	0.441502	750.794	FALSE
BW25113_2130	yehY	predicted transporter subunit: membrane component of ABC superfamily (NCBI)	177.715	0.330438	0.16476	2.00557	0.0449019	0.195594	201.61	FALSE
BW25113_0809	glnQ	glutamine ABC transporter ATP-binding protein (NCBI)	2559.14	0.329818	0.16435	2.0068	0.0447708	0.195428	201.021	FALSE
BW25113_3076	ebgA	cryptic beta-D-galactosidase, alpha subunit (NCBI)	1321.18	0.329795	0.210104	1.56967	0.116492	0.355506	523.048	FALSE
BW25113_4149	blc	outer membrane lipoprotein (lipocalin) (NCBI)	311.682	0.329178	0.180113	1.82762	0.0676067	0.257434	303.554	FALSE
BW25113_4641	yoeH		116.49	0.328993	0.243654	1.35025	0.176936	0.454573	794.444	FALSE
BW25113_4634	aaaD		24.1633	0.328813	0.366708	0.896662	0.369899	0.664762	1660.85	FALSE
BW25113_0876	ybjD	conserved protein with nucleoside triphosphate hydrolase domain (NCBI)	3418.48	0.328669	0.0874847	3.75688	0.000172048	0.00236329	0.772496	FALSE
BW25113_0838	gstB	putative transferase (VIMSS)	2635.01	0.328582	0.134542	2.44223	0.0145966	0.0900327	65.5389	FALSE
BW25113_1329	mppA	putative transport periplasmic protein (VIMSS)	8300.19	0.327773	0.183628	1.78498	0.0742646	0.268407	333.448	FALSE
BW25113_4508	peaD	putative sensory transduction regulator (VIMSS)	33.9449	0.32753	0.389038	0.841897	0.399845	0.691049	1795.31	FALSE
BW25113_2981	yghO	predicted DNA-binding transcriptional regulator (RefSeq)	192.788	0.327247	0.257966	1.26856	0.204596	0.492307	918.638	FALSE
BW25113_1339	abgR	predicted DNA-binding transcriptional regulator (NCBI)	874.895	0.325834	0.135785	2.39963	0.0164114	0.0987517	73.6874	FALSE
BW25113_1066	rimJ	ribosomal-protein-S5-alanine N-acetyltransferase (NCBI)	2740.31	0.325784	0.119183	2.73348	0.00626683	0.0481278	28.138	FALSE
BW25113_2870	ygeW	hypothetical protein (NCBI)	60.7447	0.325683	0.256865	1.26792	0.204828	0.492598	919.676	FALSE
BW25113_0577	ybdG	predicted mechanosensitive channel (NCBI)	3673.72	0.324537	0.0785067	4.13387	3.56701e-05	0.000574571	0.160159	FALSE
BW25113_0854	potF	putrescine transporter subunit: periplasmic-binding component of ABC superfamily (NCBI)	302.297	0.323775	0.29896	1.083	0.278806	0.577205	1251.84	FALSE
BW25113_1256	ompW	outer membrane protein W (NCBI)	2048.61	0.323767	0.303199	1.06784	0.285594	0.582108	1282.32	FALSE
BW25113_4245	pyrB	aspartate carbamoyltransferase catalytic subunit (NCBI)	293.104	0.3235	0.178497	1.81236	0.0699312	0.261131	313.991	FALSE
BW25113_0881	clpS	ATP-dependent Clp protease adaptor protein ClpS (NCBI)	2685.33	0.323382	0.145275	2.22599	0.0260147	0.136973	116.806	FALSE
BW25113_2354	yfdK	CPS-53 (KpLE1) prophage; conserved protein (NCBI)	89.0374	0.323245	0.228971	1.41173	0.158029	0.42553	709.552	FALSE
BW25113_0033	carB	carbamoyl-phosphate synthase large subunit (NCBI)	6576.49	0.321931	0.123226	2.61252	0.00898784	0.0628868	40.3554	FALSE
BW25113_3050	yqiJ	predicted inner membrane protein (NCBI)	188.329	0.321228	0.148286	2.16628	0.0302901	0.151297	136.003	FALSE
BW25113_3487	yhiI	predicted HlyD family secretion protein (NCBI)	1512.24	0.320852	0.157161	2.04154	0.0411969	0.185228	184.974	FALSE
BW25113_0964	yccT	hypothetical protein (NCBI)	97.5285	0.32077	0.295085	1.08704	0.277017	0.57423	1243.81	FALSE
BW25113_2259	pmrD	polymyxin resistance protein B (VIMSS)	1505.13	0.320723	0.126789	2.52959	0.0114196	0.0758712	51.2742	FALSE
BW25113_3056	cca		4950.64	0.31964	0.111301	2.87185	0.00408075	0.0343734	18.3226	FALSE
BW25113_4675	yoaJ	expressed protein (RefSeq)	40.7279	0.319099	0.297411	1.07292	0.283307	0.581116	1272.05	FALSE
BW25113_4688	ykgS		169.047	0.318445	0.170637	1.86622	0.0620107	0.242731	278.428	FALSE
BW25113_4205	ytfA	predicted transcriptional regulator (RefSeq)	168.102	0.318307	0.15941	1.99679	0.0458482	0.198749	205.858	FALSE
BW25113_1045	ymdB	hypothetical protein (NCBI)	540.353	0.317478	0.128	2.4803	0.0131273	0.0837877	58.9416	FALSE
BW25113_2139	mdtQ	orf, hypothetical protein (VIMSS)	56.4066	0.317237	0.321282	0.987411	0.323441	0.618495	1452.25	FALSE
BW25113_3128	garD	(D)-galactarate dehydrogenase (NCBI)	641.231	0.31634	0.15995	1.97775	0.0479573	0.203944	215.328	FALSE
BW25113_4443	gcvB		33743.6	0.316006	0.174448	1.81147	0.0700686	0.261131	314.608	FALSE
BW25113_2447	yffP	CPZ-55 prophage; predicted protein (NCBI)	93.6646	0.31554	0.232799	1.35542	0.175285	0.452407	787.03	FALSE
BW25113_2735	ygbI	predicted DNA-binding transcriptional regulator (RefSeq)	1341.03	0.313001	0.104305	3.00081	0.00269262	0.0247081	12.0899	FALSE
BW25113_2803	fucK	L-fuculokinase (NCBI)	769.491	0.312961	0.209168	1.49622	0.134597	0.388354	604.34	FALSE
BW25113_1559	quuQ	orf, hypothetical protein (VIMSS)	154.149	0.312879	0.150699	2.07618	0.037877	0.174499	170.068	FALSE
BW25113_3962	sthA	putative oxidoreductase (VIMSS)	15939.8	0.311949	0.24765	1.25964	0.207801	0.49602	933.026	FALSE
BW25113_0465	mscK	fused conserved protein (NCBI)	8891.05	0.31183	0.0992496	3.14188	0.00167868	0.0168546	7.53729	FALSE
BW25113_4658	yghX		95.1026	0.311749	0.263907	1.18128	0.23749	0.535757	1066.33	FALSE
BW25113_4339	yjiP	predicted transposase (RefSeq)	318.41	0.311615	0.129881	2.39924	0.0164292	0.0987517	73.7672	FALSE
BW25113_2291	yfbR	hypothetical protein (NCBI)	1186.5	0.311348	0.080979	3.8448	0.000120649	0.00173163	0.541716	FALSE
BW25113_3674	yidF	predicted DNA-binding transcriptional regulator (NCBI)	923.402	0.310165	0.17038	1.82043	0.0686935	0.259586	308.434	FALSE
BW25113_0568	nfrA	bacteriophage N4 receptor, outer membrane subunit (NCBI)	1530.27	0.309631	0.0982868	3.15028	0.00163116	0.0164143	7.32393	FALSE
BW25113_1200	dhaK	putative dihydroxyacetone kinase (EC 2.7.1.2) (VIMSS)	21459.4	0.309343	0.158974	1.94588	0.0516696	0.215034	231.996	FALSE
BW25113_1146	croE		20.2074	0.309209	0.471658	0.655579	0.512095	0.777956	2299.31	FALSE
BW25113_3371	frlB	putative transport protein (VIMSS)	287.323	0.30863	0.216229	1.42733	0.153485	0.419599	689.146	FALSE
BW25113_2246	rhmT	putative transport protein (VIMSS)	99.9954	0.307768	0.210201	1.46416	0.14315	0.401646	642.745	FALSE
BW25113_1241	adhE	fused acetaldehyde-CoA dehydrogenase/iron-dependent alcohol dehydrogenase/pyruvate-formate lyase deactivase (NCBI)	68855.7	0.307356	0.171965	1.78732	0.073886	0.267255	331.748	FALSE
BW25113_0752	zitB	zinc transporter ZitB (NCBI)	677.392	0.306487	0.200861	1.52587	0.127043	0.37403	570.424	FALSE
BW25113_2426	ucpA	putative oxidoreductase (VIMSS)	19533.3	0.306367	0.135465	2.2616	0.0237221	0.129231	106.512	FALSE
BW25113_2133	dld	D-lactate dehydrogenase, FAD-binding, NADH independent (NCBI)	5895.48	0.305679	0.109953	2.78008	0.00543451	0.0430721	24.4009	FALSE
BW25113_4505	insX	predicted IS protein (RefSeq)	375.375	0.30495	0.159893	1.90722	0.0564925	0.228407	253.652	FALSE
BW25113_4139	aspA	aspartate ammonia-lyase (aspartase) (VIMSS)	112537	0.304651	0.190641	1.59803	0.110036	0.343233	494.06	FALSE
BW25113_1332	ynaJ		2724.37	0.304588	0.188931	1.61217	0.106926	0.338145	480.097	FALSE
BW25113_4067	actP	acetate permease (NCBI)	640.098	0.304228	0.269045	1.13077	0.258153	0.55765	1159.11	FALSE
BW25113_0762	acrZ		322.476	0.304187	0.146257	2.07981	0.0375431	0.173139	168.569	FALSE
BW25113_4301	sgcE	ribulose-phosphate 3-epimerase (NCBI)	136.802	0.303987	0.2109	1.44138	0.149478	0.412677	671.156	FALSE
BW25113_3104	yhaI	predicted inner membrane protein (NCBI)	53.8074	0.303262	0.383049	0.791704	0.428533	0.720335	1924.11	FALSE
BW25113_4128	yjdK		342.356	0.302884	0.42828	0.70721	0.479436	0.756404	2152.67	FALSE
BW25113_3262	yhdJ	putative methyltransferase (VIMSS)	215.681	0.301921	0.220155	1.3714	0.17025	0.446098	764.424	FALSE
BW25113_4197	ulaE	L-xylulose 5-phosphate 3-epimerase (NCBI)	308.469	0.301854	0.926257	0.325886	0.744511	0.905218	3342.85	FALSE
BW25113_0293	ecpA	hypothetical protein (NCBI)	383.493	0.301833	0.126265	2.39047	0.0168267	0.1002	75.552	FALSE
BW25113_2965	speC	ornithine decarboxylase isozyme (VIMSS)	2194.51	0.298884	0.0805425	3.71088	0.00020654	0.00275264	0.927365	FALSE
BW25113_2292	yfbS	predicted transporter (NCBI)	3016.15	0.297646	0.268927	1.10679	0.268385	0.567972	1205.05	FALSE
BW25113_2074	mdtA	putative membrane protein (VIMSS)	11.0083	0.297614	0.484344	0.614469	0.538905	0.794519	2419.69	FALSE
BW25113_4698	mgrR	sRNA antisense regulator down regulates YgdQ and EptB, PhoPQ-regulated, Hfq-dependent; affects sensitivity to antimicrobial peptides (RefSeq)	211.343	0.297412	0.229632	1.29517	0.195263	0.480168	876.729	FALSE
BW25113_1955	yedP	hypothetical protein (NCBI)	215.018	0.296529	0.238024	1.24579	0.21284	0.502688	955.651	FALSE
BW25113_1667	ydhR	hypothetical protein (NCBI)	1712.22	0.296043	0.114435	2.58699	0.00968178	0.0668745	43.4712	FALSE
BW25113_3106	yhaK	predicted pirin-related protein (NCBI)	205.251	0.295375	0.261333	1.13026	0.258365	0.55784	1160.06	FALSE
BW25113_1696	ydiP	predicted DNA-binding transcriptional regulator (NCBI)	221.904	0.294568	0.222225	1.32554	0.184993	0.466897	830.619	FALSE
BW25113_3079	ygjJ	hypothetical protein (NCBI)	84.6906	0.294122	0.251642	1.16881	0.242481	0.542264	1088.74	FALSE
BW25113_1795	yeaQ	conserved inner membrane protein (NCBI)	931.595	0.293232	0.16945	1.7305	0.0835417	0.29	375.102	FALSE
BW25113_0995	torR	DNA-binding response regulator in two-component regulatory system with TorS (NCBI)	528.879	0.292438	0.129716	2.25444	0.0241685	0.131025	108.517	FALSE
BW25113_0364	yaiS	orf, hypothetical protein (VIMSS)	19.3668	0.29234	0.629532	0.464378	0.642377	0.852821	2884.27	FALSE
BW25113_3234	degQ	serine endoprotease, periplasmic (NCBI)	2957.15	0.292321	0.115481	2.53133	0.0113629	0.0757887	51.0196	FALSE
BW25113_2873	hyuA	orf, hypothetical protein (VIMSS)	111.753	0.29157	0.239793	1.21592	0.224014	0.519759	1005.82	FALSE
BW25113_0235	ykfJ	hypothetical protein (RefSeq)	9.44812	0.291246	0.669973	0.434713	0.663771	0.862144	2980.33	FALSE
BW25113_2494	bepA	predicted peptidase (NCBI)	3783.61	0.290842	0.149754	1.94213	0.052121	0.215909	234.023	FALSE
BW25113_1755	ynjC	fused transporter subunits of ABC superfamily: membrane components (RefSeq)	186.624	0.2886	1.3763	0.209693	0.833907	0.936742	3744.24	FALSE
BW25113_3777	yifN	conserved protein (pseudogene) (NCBI)	452.641	0.287614	0.149007	1.93021	0.0535806	0.219921	240.577	FALSE
BW25113_1556	essQ	orf, hypothetical protein (VIMSS)	13.238	0.287222	0.670752	0.428209	0.668499	0.863522	3001.56	FALSE
BW25113_0793	ybhS	predicted transporter subunit: membrane component of ABC superfamily (NCBI)	405.308	0.28715	0.154255	1.86153	0.0626689	0.244685	281.383	FALSE
BW25113_0826	moeB	molybdopterin biosynthesis protein MoeB (NCBI)	7.43704	0.286791	0.62115	0.46171	0.644289	0.854346	2892.86	FALSE
BW25113_4310	nanM	orf, hypothetical protein (VIMSS)	276.134	0.286279	0.138581	2.06579	0.038848	0.177691	174.428	FALSE
BW25113_3864	spf		192.805	0.285564	0.14845	1.92364	0.0544003	0.222337	244.257	FALSE
BW25113_1837	yebW	orf, hypothetical protein (VIMSS)	172.594	0.285143	0.164437	1.73406	0.0829078	0.288246	372.256	FALSE
BW25113_4645	psaA		4.40451	0.284514	0.772614	0.368248	0.712688	0.887738	3199.97	FALSE
BW25113_2665	ygaU	hypothetical protein (NCBI)	1126.93	0.283945	0.131615	2.15739	0.0309754	0.152259	139.079	FALSE
BW25113_3828	metR	DNA-binding transcriptional activator, homocysteine-binding (NCBI)	492.975	0.283528	0.124542	2.27657	0.0228121	0.125586	102.426	FALSE
BW25113_3945	gldA	glycerol dehydrogenase, (NAD) (VIMSS)	1104.64	0.283091	0.323815	0.874237	0.381989	0.676106	1715.13	FALSE
BW25113_3501	arsR	DNA-binding transcriptional repressor (NCBI)	213.656	0.282904	0.159274	1.77621	0.0756978	0.271046	339.883	FALSE
BW25113_1498	ydeN	putative sulfatase (VIMSS)	494.86	0.282727	0.233273	1.212	0.225513	0.52054	1012.55	FALSE
BW25113_0118	acnB		95882.7	0.282423	0.166508	1.69615	0.0898577	0.303456	403.461	FALSE
BW25113_4056	yjbQ	hypothetical protein (NCBI)	1289.58	0.282318	0.138426	2.03949	0.0414013	0.185767	185.892	FALSE
BW25113_3515	gadW	DNA-binding transcriptional activator (NCBI)	689.728	0.281541	0.106365	2.64693	0.00812261	0.0584776	36.4705	FALSE
BW25113_4102	phnF	predicted DNA-binding transcriptional regulator of phosphonate uptake and biodegradation (NCBI)	28.6029	0.281143	0.42325	0.664248	0.506532	0.775097	2274.33	FALSE
BW25113_4016	aceK	bifunctional isocitrate dehydrogenase kinase/phosphatase protein (NCBI)	917.088	0.280494	0.245645	1.14186	0.25351	0.552318	1138.26	FALSE
BW25113_0735	ybgE	conserved inner membrane protein (NCBI)	2687.59	0.280425	0.166957	1.67962	0.0930311	0.310659	417.71	FALSE
BW25113_4565	sgcB	predicted enzyme IIB component of PTS (NCBI)	54.7747	0.280229	0.280295	0.999765	0.317424	0.613167	1425.24	FALSE
BW25113_4436	sibA	Novel sRNA, function unknown; paralogous to the other QUAD sRNA genes unknown (RefSeq)	96.2425	0.280168	0.20509	1.36607	0.171917	0.448365	771.905	FALSE
BW25113_2254	arnC	undecaprenyl phosphate-L-Ara4FN transferase (NCBI)	1981.04	0.28007	0.17863	1.56788	0.11691	0.355895	524.925	FALSE
BW25113_1999	yeeP	putative histone (VIMSS)	87.7923	0.279913	0.268199	1.04368	0.296635	0.593457	1331.89	FALSE
BW25113_2768	ygcP	predicted anti-terminator regulatory protein (NCBI)	311.052	0.279093	0.233307	1.19625	0.231599	0.527251	1039.88	FALSE
BW25113_1581	rspA	predicted dehydratase (NCBI)	144.376	0.278856	0.171819	1.62297	0.104597	0.333725	469.64	FALSE
BW25113_0326	yahL	hypothetical protein (NCBI)	23.146	0.278759	0.555725	0.501614	0.615939	0.840718	2765.57	FALSE
BW25113_1393	paaF	enoyl-CoA hydratase-isomerase (NCBI)	80.8597	0.27823	1.21448	0.229094	0.818796	0.929893	3676.39	FALSE
BW25113_0241	phoE	outer membrane phosphoporin protein E (NCBI)	271.196	0.278217	0.143243	1.94228	0.0521037	0.215909	233.946	FALSE
BW25113_3693	dgoK	2-oxo-3-deoxygalactonate kinase (NCBI)	564.273	0.278151	0.151151	1.84022	0.0657355	0.252673	295.153	FALSE
BW25113_4643	pawZ		7.54911	0.277791	0.537042	0.517261	0.604974	0.835102	2716.33	FALSE
BW25113_3149	diaA	DnaA initiator-associating factor for replication initiation (NCBI)	3416.53	0.277673	0.110645	2.50959	0.0120871	0.0787862	54.2712	FALSE
BW25113_1137	ymfD		338.269	0.277669	0.29298	0.94774	0.343262	0.638618	1541.24	FALSE
BW25113_4041	plsB	glycerol-3-phosphate acyltransferase (VIMSS)	17205	0.277252	0.103521	2.67822	0.00740153	0.0542456	33.2329	FALSE
BW25113_1517	lsrF	hypothetical protein (NCBI)	109.432	0.276237	0.256701	1.07611	0.28188	0.580602	1265.64	FALSE
BW25113_3484	yhhI	predicted transposase (NCBI)	105.784	0.27621	0.256999	1.07475	0.282487	0.580797	1268.37	FALSE
BW25113_0129	yadI	predicted PTS Enzyme IIA (NCBI)	1197.78	0.275777	0.178788	1.54248	0.122957	0.366899	552.076	FALSE
BW25113_1601	tqsA	predicted inner membrane protein (NCBI)	458.759	0.275503	0.216614	1.27186	0.203422	0.490801	913.367	FALSE
BW25113_3107	yhaL	orf, hypothetical protein (VIMSS)	901.753	0.274659	0.140788	1.95087	0.051072	0.214006	229.313	FALSE
BW25113_1648	ydhL	orf, hypothetical protein (VIMSS)	78.5484	0.274618	0.251747	1.09085	0.275339	0.573537	1236.27	FALSE
BW25113_0480	ushA	UDP-sugar hydrolase (NCBI)	4116.38	0.273648	0.0965583	2.83402	0.00459668	0.0378835	20.6391	FALSE
BW25113_0958	sulA	SOS cell division inhibitor (NCBI)	1260.41	0.273234	0.0609326	4.48419	7.31902e-06	0.000133774	0.0328624	FALSE
BW25113_4439	micF		21.8864	0.273154	0.457031	0.59767	0.55006	0.799314	2469.77	FALSE
BW25113_0810	glnP	glutamine ABC transporter permease protein (NCBI)	1734.99	0.272892	0.180483	1.51201	0.130532	0.380053	586.088	FALSE
BW25113_4513	kdpF	potassium ion accessory transporter subunit (NCBI)	2.61058	0.272324	1.03717	0.262564	0.792887	0.9204	3560.06	FALSE
BW25113_1304	pspA	regulatory protein for phage-shock-protein operon (NCBI)	2562.68	0.271884	0.0831429	3.27008	0.00107515	0.0116901	4.82744	FALSE
BW25113_0514	glxK	glycerate kinase II (NCBI)	202.309	0.271597	0.170065	1.59702	0.110262	0.343361	495.077	FALSE
BW25113_3268	yhdW	predicted amino-acid transporter subunit (NCBI)	115.221	0.271064	0.162194	1.67123	0.0946761	0.314277	425.096	FALSE
BW25113_4144	yjeI	orf, hypothetical protein (VIMSS)	4014.84	0.270372	0.104892	2.57761	0.0099486	0.068119	44.6692	FALSE
BW25113_3137	kbaY	tagatose 6-phosphate aldolase 1, kbaY subunit (NCBI)	78.2879	0.270304	0.287998	0.938565	0.347954	0.641429	1562.31	FALSE
BW25113_2921	ygfI	putative transcriptional regulator LYSR-type (VIMSS)	394.29	0.27019	0.14753	1.83142	0.0670372	0.255483	300.997	FALSE
BW25113_1585	ynfC	orf, hypothetical protein (VIMSS)	953.821	0.270093	0.128325	2.10476	0.0353121	0.165406	158.552	FALSE
BW25113_1456	rhsE	rhsE element core protein RshE (RefSeq)	102.758	0.269748	0.242191	1.11378	0.265373	0.564587	1191.52	FALSE
BW25113_2799	fucO	L-1,2-propanediol oxidoreductase (NCBI)	1005.36	0.269212	0.209626	1.28425	0.199054	0.485021	893.754	FALSE
BW25113_2104	thiM	hydroxyethylthiazole kinase (NCBI)	433.23	0.267127	0.137238	1.94645	0.0516006	0.215034	231.687	FALSE
BW25113_1296	puuP	putative amino acid/amine transport protein (VIMSS)	340.977	0.266821	0.158741	1.68086	0.0927906	0.310087	416.63	FALSE
BW25113_2100	yegV	predicted kinase (NCBI)	665.657	0.266658	0.0950838	2.80445	0.00504027	0.0406631	22.6308	FALSE
BW25113_4406	yaeP	hypothetical protein (NCBI)	1332.42	0.265114	0.154491	1.71605	0.0861526	0.294273	386.825	FALSE
BW25113_0925	ldtD	predicted carboxypeptidase (NCBI)	3509.65	0.264996	0.131167	2.02029	0.0433531	0.191455	194.655	FALSE
BW25113_0240	crl	DNA-binding transcriptional regulator (NCBI)	9847.15	0.264987	0.16713	1.58552	0.112849	0.348989	506.691	FALSE
BW25113_4086	alsC	D-allose transporter subunit (NCBI)	211.913	0.264619	0.229743	1.1518	0.249402	0.54773	1119.82	FALSE
BW25113_3964	yijD	conserved inner membrane protein (NCBI)	5028.35	0.264475	0.097504	2.71246	0.00667863	0.0503483	29.987	FALSE
BW25113_0926	ycbK	hypothetical protein (NCBI)	5515.19	0.263745	0.16805	1.56945	0.116544	0.355506	523.281	FALSE
BW25113_2878	ygfK	predicted oxidoreductase, Fe-S subunit (NCBI)	463.5	0.263528	0.133236	1.9779	0.0479397	0.203944	215.249	FALSE
BW25113_2394	insL1		8800.86	0.262733	0.115195	2.28077	0.0225622	0.124579	101.304	FALSE
BW25113_1156	tfaE	e14 prophage; predicted tail fiber assembly protein (NCBI)	35.3573	0.262539	0.347331	0.755875	0.449724	0.73368	2019.26	FALSE
BW25113_2956	yggM	hypothetical protein (NCBI)	169.119	0.26249	0.251419	1.04403	0.296471	0.593457	1331.15	FALSE
BW25113_3728	pstS	phosphate transporter subunit (NCBI)	3800.53	0.262474	0.199847	1.31337	0.189057	0.471951	848.865	FALSE
BW25113_3755	yieP	predicted transcriptional regulator (NCBI)	3214.16	0.262439	0.186542	1.40687	0.159467	0.427089	716.006	FALSE
BW25113_2414	cysK	cysteine synthase A, O-acetylserine sulfhydrolase A subunit (NCBI)	12734.6	0.262302	0.2311	1.13502	0.256369	0.555404	1151.1	FALSE
BW25113_0547	ybcN	DLP12 prophage; predicted protein (NCBI)	27.5301	0.26128	0.481393	0.542757	0.587297	0.824942	2636.96	FALSE
BW25113_0801	ybiC	predicted dehydrogenase (NCBI)	1308.88	0.261146	0.118048	2.2122	0.0269529	0.139694	121.019	FALSE
BW25113_4705	mntS		1193.55	0.260955	0.218029	1.19688	0.231353	0.527226	1038.78	FALSE
BW25113_1067	yceH	hypothetical protein (NCBI)	3162.2	0.260926	0.102314	2.55026	0.0107644	0.0725949	48.3322	FALSE
BW25113_3048	yqiI	hypothetical protein (NCBI)	157.764	0.260858	0.197415	1.32137	0.186378	0.468088	836.838	FALSE
BW25113_4070	nrfA	nitrite reductase, formate-dependent, cytochrome (NCBI)	927.283	0.26069	0.387011	0.673599	0.500566	0.771865	2247.54	FALSE
BW25113_3872	yihL	predicted DNA-binding transcriptional regulator (NCBI)	1181.59	0.260668	0.125766	2.07264	0.0382058	0.175473	171.544	FALSE
BW25113_0343	lacY	galactoside permease (NCBI)	84.6636	0.260284	0.294415	0.88407	0.376658	0.671974	1691.2	FALSE
BW25113_1219	ychN	hypothetical protein (NCBI)	1981.58	0.260202	0.0964406	2.69806	0.00697454	0.0522717	31.3157	FALSE
BW25113_0569	nfrB	bacteriophage N4 receptor, inner membrane subunit (NCBI)	742.617	0.260079	0.103906	2.50303	0.0123136	0.079383	55.288	FALSE
BW25113_2563	acpS		6.88814	0.259165	1.04234	0.248639	0.80364	0.924623	3608.34	FALSE
BW25113_1963	yedR	orf, hypothetical protein (VIMSS)	82.7924	0.259019	0.30559	0.847603	0.396659	0.68975	1781	FALSE
BW25113_1806	yeaY	predicted lipoprotein (NCBI)	4162.37	0.258836	0.131792	1.96397	0.0495338	0.208275	222.407	FALSE
BW25113_4062	soxS	DNA-binding transcriptional dual regulator (NCBI)	481.29	0.258765	0.148404	1.74365	0.0812206	0.284367	364.68	FALSE
BW25113_0177	bamA		80568.1	0.258487	0.0747231	3.45926	0.000541655	0.00630538	2.43203	FALSE
BW25113_1463	nhoA	N-hydroxyarylamine O-acetyltransferase (NCBI)	327.893	0.258449	0.162501	1.59045	0.111733	0.346976	501.68	FALSE
BW25113_1508	hipB		667.573	0.258342	0.172971	1.49356	0.135291	0.389102	607.455	FALSE
BW25113_2258	arnF	putative transport/receptor protein (VIMSS)	857.164	0.257916	0.124497	2.07166	0.0382976	0.175714	171.956	FALSE
BW25113_0972	hyaA	hydrogenase 1, small subunit (NCBI)	59.5098	0.257688	0.23405	1.101	0.270897	0.569032	1216.33	FALSE
BW25113_1932	yedL	predicted acyltransferase (NCBI)	58.4751	0.257523	0.397164	0.648405	0.516723	0.778893	2320.09	FALSE
BW25113_3427	yzgL	orf, hypothetical protein (VIMSS)	1737.17	0.257429	0.13711	1.87754	0.0604442	0.238903	271.394	FALSE
BW25113_2241	glpA	sn-glycerol-3-phosphate dehydrogenase (anaerobic), large subunit, FAD/NAD(P)-binding (NCBI)	32577.7	0.257147	0.370671	0.693732	0.48785	0.763577	2190.45	FALSE
BW25113_1236	galU	glucose-1-phosphate uridylyltransferase (NCBI)	23688.3	0.25597	0.0687795	3.7216	0.000197966	0.00266214	0.888867	FALSE
BW25113_2463	maeB	malic enzyme (NCBI)	25434.7	0.255807	0.193063	1.32499	0.185174	0.466897	831.43	FALSE
BW25113_1313	ycjQ	predicted oxidoreductase, Zn-dependent and NAD(P)-binding (NCBI)	305.05	0.254558	0.188044	1.35371	0.175828	0.452766	789.469	FALSE
BW25113_4686	yshB	expressed protein (RefSeq)	672.919	0.254489	0.101402	2.50971	0.0120831	0.0787862	54.2533	FALSE
BW25113_0965	yccU	orf, hypothetical protein (VIMSS)	1519.91	0.254254	0.10349	2.45679	0.0140185	0.0879202	62.9433	FALSE
BW25113_2413	cysZ	putative sulfate transport protein CysZ (NCBI)	1625.46	0.254136	0.102249	2.48546	0.0129384	0.0827687	58.0933	FALSE
BW25113_1668	ydhS	conserved protein with FAD/NAD(P)-binding domain (NCBI)	285.641	0.253973	0.143069	1.77518	0.0758678	0.27107	340.646	FALSE
BW25113_0325	yahK	predicted oxidoreductase, Zn-dependent and NAD(P)-binding (NCBI)	1219.31	0.25353	0.122994	2.06131	0.0392733	0.178725	176.337	FALSE
BW25113_1792	yeaO	orf, hypothetical protein (VIMSS)	635.239	0.253259	0.156674	1.61647	0.105992	0.336464	475.904	FALSE
BW25113_2083	yegZ	orf, hypothetical protein (VIMSS)	25.2833	0.25318	0.339975	0.744704	0.456451	0.739503	2049.46	FALSE
BW25113_1872	torZ	biotin sulfoxide reductase 2 (VIMSS)	480.173	0.252666	0.105493	2.3951	0.0166159	0.0996065	74.6055	FALSE
BW25113_1011	rutB	putative synthetase (VIMSS)	35.1499	0.252655	0.64469	0.391901	0.695131	0.878644	3121.14	FALSE
BW25113_1013	rutR	predicted DNA-binding transcriptional regulator (NCBI)	1166.51	0.252643	0.110478	2.28681	0.022207	0.123226	99.7095	FALSE
BW25113_1144	ymfJ	orf, hypothetical protein (VIMSS)	160.556	0.252323	0.244101	1.03368	0.301284	0.598028	1352.77	FALSE
BW25113_0579	ybdF	hypothetical protein (NCBI)	448.676	0.25192	0.108768	2.31612	0.0205519	0.117088	92.2779	FALSE
BW25113_1342	ydaN	zinc transporter (NCBI)	1369.45	0.251869	0.129498	1.94496	0.0517796	0.215034	232.49	FALSE
BW25113_4030	psiE	phosphate-starvation-inducible protein PsiE (NCBI)	66.0122	0.251628	0.30102	0.835919	0.403201	0.693369	1810.37	FALSE
BW25113_4536	yobH	hypothetical protein (NCBI)	763.051	0.25092	0.140152	1.79033	0.0734003	0.266143	329.567	FALSE
BW25113_3061	ttdA	tartrate dehydratase (NCBI)	41.713	0.250746	0.573296	0.437377	0.661838	0.861287	2971.65	FALSE
BW25113_1781	yeaE	predicted oxidoreductase (NCBI)	1641.56	0.25047	0.0904178	2.77014	0.00560328	0.0441751	25.1587	FALSE
BW25113_3524	yhjG	predicted outer membrane biogenesis protein (RefSeq)	729.615	0.250464	0.158184	1.58337	0.113338	0.350019	508.888	FALSE
BW25113_3882	yihU	predicted oxidoreductase with NAD(P)-binding Rossmann-fold domain (NCBI)	83.5321	0.250414	0.22707	1.10281	0.270111	0.569032	1212.8	FALSE
BW25113_3022	mqsR	predicted cyanide hydratase (NCBI)	1285.66	0.249507	0.106294	2.34732	0.0189091	0.108861	84.9018	FALSE
BW25113_1646	sodC		907.026	0.248661	0.091292	2.7238	0.00645359	0.049232	28.9766	FALSE
BW25113_0488	ybbJ	conserved inner membrane protein (RefSeq)	792.27	0.248171	0.13334	1.86119	0.0627178	0.244685	281.603	FALSE
BW25113_4586	ykfM		35.9819	0.248	0.317092	0.782108	0.434151	0.725414	1949.34	FALSE
BW25113_3729	glmS		47150.2	0.247968	0.0682778	3.63176	0.0002815	0.0035609	1.26394	FALSE
BW25113_1642	slyA	transcriptional regulator for cryptic hemolysin (VIMSS)	5300.37	0.247593	0.0811661	3.05045	0.00228497	0.021563	10.2595	FALSE
BW25113_3546	eptB	orf, hypothetical protein (VIMSS)	2668.32	0.247458	0.22694	1.09041	0.275531	0.573537	1237.14	FALSE
BW25113_2108	yehA		35.9064	0.247356	0.417199	0.592897	0.55325	0.800899	2484.09	FALSE
BW25113_0297	eaeH	attaching and effacing protein, pathogenesis factor (RefSeq)	21.7881	0.247	0.399579	0.618151	0.536476	0.793899	2408.78	FALSE
BW25113_2788	gudX	predicted glucarate dehydratase (NCBI)	209.629	0.246841	0.20201	1.22193	0.221736	0.515554	995.593	FALSE
BW25113_2101	yegW	predicted DNA-binding transcriptional regulator (NCBI)	937.881	0.246649	0.08338	2.95813	0.00309516	0.0275528	13.8973	FALSE
BW25113_1305	pspB	phage shock protein B (NCBI)	2.95794	0.246429	0.900139	0.273768	0.784263	0.917912	3521.34	FALSE
BW25113_1971	yedY	hypothetical protein (NCBI)	282.567	0.246428	0.210521	1.17056	0.241775	0.541621	1085.57	FALSE
BW25113_2236	yfaE	predicted 2Fe-2S cluster-containing protein (NCBI)	1613.73	0.246393	0.106253	2.31892	0.0203993	0.116367	91.5931	FALSE
BW25113_1769	ydjE	predicted transporter (NCBI)	272.453	0.246334	0.199536	1.23454	0.217004	0.508306	974.346	FALSE
BW25113_3051	yqiK	hypothetical protein (NCBI)	528.537	0.245598	0.144886	1.69511	0.0900546	0.303663	404.345	FALSE
BW25113_2172	yeiQ	predicted dehydrogenase, NAD-dependent (NCBI)	3196.35	0.245458	0.176357	1.39183	0.163974	0.435256	736.245	FALSE
BW25113_4501	torI	response regulator inhibitor for tor operon (NCBI)	257.609	0.244863	0.138402	1.76921	0.0768595	0.27359	345.099	FALSE
BW25113_4413	sokC	regulatory antisense RNA (NCBI)	48.5258	0.244857	0.267039	0.916933	0.359178	0.654086	1612.71	FALSE
BW25113_2477	bamC	lipoprotein-34 (VIMSS)	20896.5	0.24391	0.0875493	2.78597	0.00533673	0.0424474	23.9619	FALSE
BW25113_3923	uspD	stress-induced protein (NCBI)	1392.52	0.243143	0.155151	1.56713	0.117083	0.355939	525.704	FALSE
BW25113_0307	ykgF	predicted amino acid dehydrogenase with NAD(P)-binding domain and ferridoxin-like domain (NCBI)	1816.34	0.242986	0.359168	0.676524	0.498708	0.771107	2239.2	FALSE
BW25113_1486	ddpB	D-ala-D-ala transporter subunit (NCBI)	87.6334	0.242939	0.402573	0.603464	0.5462	0.798954	2452.44	FALSE
BW25113_1301	puuB	gamma-Glu-putrescine oxidase, FAD/NAD(P)-binding (NCBI)	189.037	0.24283	0.264969	0.916445	0.359433	0.654286	1613.86	FALSE
BW25113_1753	ynjA	hypothetical protein (NCBI)	250.88	0.242306	0.191496	1.26533	0.205752	0.493762	923.829	FALSE
BW25113_3102	yqjG	predicted S-transferase (NCBI)	674.581	0.242304	0.118607	2.04292	0.0410608	0.185228	184.363	FALSE
BW25113_3885	yihX	putative phosphatase (VIMSS)	2924.22	0.24219	0.114815	2.10938	0.0349116	0.164389	156.753	FALSE
BW25113_4057	yjbR	hypothetical protein (NCBI)	852.346	0.241219	0.156118	1.54511	0.12232	0.365654	549.217	FALSE
BW25113_0119	yacL	orf, hypothetical protein (VIMSS)	2624.64	0.240689	0.104647	2.30001	0.0214475	0.120717	96.2993	FALSE
BW25113_4708	insI1		114.926	0.240555	0.183766	1.30903	0.190524	0.474676	855.454	FALSE
BW25113_2882	xanQ	putative transport protein (VIMSS)	205.881	0.238652	0.137102	1.74069	0.0817381	0.28472	367.004	FALSE
BW25113_3347	fkpA	FKBP-type peptidyl-prolyl cis-trans isomerase (rotamase) (NCBI)	53611.1	0.238321	0.0785896	3.03247	0.00242558	0.0226286	10.8908	FALSE
BW25113_0330	prpR	DNA-binding transcriptional activator (NCBI)	154.871	0.237757	0.285141	0.833822	0.404381	0.694865	1815.67	FALSE
BW25113_1139	lit	e14 prophage; cell death peptidase, inhibitor of T4 late gene expression (NCBI)	263.214	0.237464	0.171835	1.38193	0.166994	0.441502	749.803	FALSE
BW25113_1330	ynaI	conserved inner membrane protein (NCBI)	887.222	0.236797	0.132	1.79392	0.0728254	0.265564	326.986	FALSE
BW25113_1698	ydiR	predicted electron transfer flavoprotein, FAD-binding (NCBI)	80.4179	0.235823	0.279191	0.844666	0.398297	0.68975	1788.36	FALSE
BW25113_4550	arfA	hypothetical protein (NCBI)	291.076	0.235691	0.145402	1.62097	0.105025	0.334495	471.56	FALSE
BW25113_1533	eamA	orf, hypothetical protein (VIMSS)	725.835	0.235537	0.145196	1.6222	0.104761	0.333894	470.378	FALSE
BW25113_4225	chpB	toxin of the ChpB-ChpS toxin-antitoxin system (NCBI)	519.852	0.235305	0.109673	2.14551	0.0319119	0.155327	143.284	FALSE
BW25113_0342	lacA	galactoside O-acetyltransferase (NCBI)	60.7997	0.234805	0.260223	0.902323	0.366885	0.660639	1647.31	FALSE
BW25113_1220	ychO	predicted invasin (RefSeq)	971.633	0.234457	0.127061	1.84524	0.0650024	0.250987	291.861	FALSE
BW25113_1297	puuA	putative glutamine synthetase (EC 6.3.1.2) (VIMSS)	875.312	0.234402	0.271838	0.862288	0.388529	0.682234	1744.49	FALSE
BW25113_0461	tomB	hypothetical protein (NCBI)	1786.3	0.234248	0.123131	1.90242	0.0571157	0.230211	256.449	FALSE
BW25113_4320	fimH	minor component of type 1 fimbriae (NCBI)	276	0.233788	0.205666	1.13673	0.25565	0.554785	1147.87	FALSE
BW25113_4479	dgoR	predicted DNA-binding transcriptional regulator (NCBI)	1105.22	0.233332	0.134504	1.73475	0.0827849	0.288043	371.704	FALSE
BW25113_4438	cyaR	sRNA effector of ompX mRNA instability, cAMP-induced; hfq-dependent (RefSeq)	236.931	0.233146	0.253457	0.919862	0.357645	0.652546	1605.83	FALSE
BW25113_2716	ascB	cryptic 6-phospho-beta-glucosidase (NCBI)	814.209	0.233101	0.140817	1.65535	0.0978531	0.320546	439.361	FALSE
BW25113_1539	ydfG	L-allo-threonine dehydrogenase, NAD(P)-binding (NCBI)	8766.28	0.233021	0.134765	1.72909	0.0837932	0.29037	376.231	FALSE
BW25113_0565	ompT	DLP12 prophage; outer membrane protease VII (outer membrane protein 3b) (NCBI)	24506.9	0.232686	0.0933172	2.4935	0.0126491	0.0811503	56.7947	FALSE
BW25113_2868	xdhC	xanthine dehydrogenase, Fe-S binding subunit (NCBI)	106.847	0.232437	0.288612	0.805361	0.420611	0.712906	1888.55	FALSE
BW25113_1087	yceF	orf, hypothetical protein (VIMSS)	1343.65	0.232344	0.0719293	3.23017	0.00123718	0.0131287	5.55493	FALSE
BW25113_1123	potD	spermidine/putrescine ABC transporter periplasmic substrate-binding protein (NCBI)	21717.1	0.232333	0.0847329	2.74194	0.00610767	0.0472369	27.4234	FALSE
BW25113_1610	tus	DNA replication terminus site-binding protein (NCBI)	1174.79	0.231847	0.128923	1.79834	0.072123	0.264674	323.832	FALSE
BW25113_3916	pfkA	6-phosphofructokinase (NCBI)	19256.7	0.231168	0.214639	1.07701	0.281477	0.580053	1263.83	FALSE
BW25113_1029	ycdU	predicted inner membrane protein (NCBI)	43.4733	0.231131	0.311734	0.741438	0.458428	0.741504	2058.34	FALSE
BW25113_3270	yhdY	putative transport system permease protein (VIMSS)	94.5206	0.23081	0.233549	0.988273	0.323019	0.618418	1450.36	FALSE
BW25113_3750	rbsC	ribose ABC transporter permease protein (NCBI)	7393.86	0.230431	0.215375	1.0699	0.284663	0.581434	1278.14	FALSE
BW25113_3658	selC	tRNA-Sec (NCBI)	36.017	0.230292	0.520271	0.442639	0.658027	0.858978	2954.54	FALSE
BW25113_1064	grxB	glutaredoxin 2 (Grx2) (NCBI)	2161.92	0.229839	0.138927	1.65438	0.0980505	0.320958	440.247	FALSE
BW25113_2132	bglX	beta-D-glucoside glucohydrolase, periplasmic (NCBI)	7748.98	0.229134	0.0893155	2.56545	0.0103043	0.0702322	46.2662	FALSE
BW25113_2631	rnlB	orf, hypothetical protein (VIMSS)	1116.45	0.228982	0.119711	1.91278	0.055776	0.226237	250.434	FALSE
BW25113_2914	rpiA		11476.1	0.228737	0.0851715	2.68561	0.00723982	0.053376	32.5068	FALSE
BW25113_0938	elfA	putative fimbrial-like protein (VIMSS)	82.3678	0.228479	0.220812	1.03472	0.300798	0.597858	1350.58	FALSE
BW25113_2495	yfgD	predicted oxidoreductase (NCBI)	3388.72	0.228319	0.0908945	2.51191	0.0120078	0.0787277	53.9151	FALSE
BW25113_1814	sdaA	L-serine deaminase I (NCBI)	16203.1	0.228254	0.17749	1.28601	0.19844	0.484257	890.993	FALSE
BW25113_3160	yhbW	predicted enzyme (NCBI)	1457.69	0.228228	0.117338	1.94505	0.0517687	0.215034	232.441	FALSE
BW25113_0927	ycbL	predicted metal-binding enzyme (NCBI)	7231.59	0.227688	0.115783	1.96651	0.0492401	0.20782	221.088	FALSE
BW25113_1271	yciK	short chain dehydrogenase (NCBI)	2342.81	0.227636	0.129387	1.75934	0.078519	0.27698	352.55	FALSE
BW25113_0146	sfsA	sugar fermentation stimulation protein A (NCBI)	4179.24	0.2273	0.0987106	2.30269	0.0212962	0.120467	95.6198	FALSE
BW25113_3617	kbl	2-amino-3-ketobutyrate coenzyme A ligase (NCBI)	27056	0.227232	0.0794506	2.86004	0.00423592	0.0355215	19.0193	FALSE
BW25113_3292	zntR	zinc-responsive transcriptional regulator (NCBI)	858.41	0.226306	0.131668	1.71877	0.085657	0.293475	384.6	FALSE
BW25113_2157	yeiE	predicted DNA-binding transcriptional regulator (NCBI)	2426.66	0.226174	0.131252	1.72321	0.0848507	0.291829	380.98	FALSE
BW25113_0476	aes	acetyl esterase (NCBI)	365.749	0.22611	0.103217	2.19063	0.0284787	0.144589	127.869	FALSE
BW25113_4305	sgcX	putative lyase/synthase (VIMSS)	394.829	0.22557	0.138011	1.63443	0.102168	0.329378	458.733	FALSE
BW25113_1786	yeaJ	orf, hypothetical protein (VIMSS)	1257.5	0.225566	0.144413	1.56195	0.118299	0.358657	531.161	FALSE
BW25113_0976	hyaE	protein involved in processing of HyaA and HyaB proteins (NCBI)	30.8745	0.225416	0.350197	0.643683	0.519781	0.779759	2333.82	FALSE
BW25113_4039	ubiC	chorismate lyase (VIMSS)	2846.81	0.225084	0.109055	2.06395	0.0390224	0.178127	175.21	FALSE
BW25113_3101	yqjF	orf, hypothetical protein (VIMSS)	109.327	0.224982	0.237626	0.946791	0.343745	0.63871	1543.42	FALSE
BW25113_2507	guaA		34676.8	0.224687	0.0988739	2.27246	0.0230587	0.12654	103.534	FALSE
BW25113_0959	sxy	hypothetical protein (NCBI)	594.647	0.224547	0.146434	1.53344	0.125168	0.371195	562.006	FALSE
BW25113_0582	insL1		6548.65	0.224423	0.100597	2.23091	0.0256869	0.136259	115.334	FALSE
BW25113_1278	pgpB	phosphatidylglycerophosphatase B (NCBI)	1233.85	0.224277	0.126971	1.76637	0.0773341	0.274625	347.23	FALSE
BW25113_0858	ybjO	predicted inner membrane protein (NCBI)	319.418	0.224263	0.153874	1.45745	0.144992	0.404533	651.015	FALSE
BW25113_4266	idnO	gluconate 5-dehydrogenase (NCBI)	132.471	0.224201	0.232762	0.963223	0.335436	0.630068	1506.11	FALSE
BW25113_4193	ulaA	orf, hypothetical protein (VIMSS)	257.319	0.223206	0.19913	1.1209	0.26233	0.56153	1177.86	FALSE
BW25113_3403	pck	phosphoenolpyruvate carboxykinase (NCBI)	61367.1	0.223203	0.101791	2.19276	0.0283245	0.144461	127.177	FALSE
BW25113_0851	nfsA	nitroreductase A, NADPH-dependent, FMN-dependent (NCBI)	3081	0.223079	0.096635	2.30847	0.0209729	0.119032	94.1682	FALSE
BW25113_1143	ymfI	orf, hypothetical protein (VIMSS)	474.825	0.223048	0.147552	1.51166	0.130621	0.380065	586.488	FALSE
BW25113_0289	ecpE	orf, hypothetical protein (VIMSS)	178.15	0.2228	0.226793	0.982392	0.325907	0.620603	1463.32	FALSE
BW25113_2498	upp	uracil phosphoribosyltransferase (VIMSS)	11854.8	0.222768	0.144641	1.54014	0.123525	0.368273	554.628	FALSE
BW25113_2726	hypA	protein involved in nickel insertion into hydrogenases 3 (NCBI)	446.415	0.222635	0.390996	0.569406	0.569081	0.812092	2555.17	FALSE
BW25113_0654	gltJ	glutamate and aspartate transporter subunit (NCBI)	836.111	0.22247	0.219776	1.01226	0.311415	0.607104	1398.25	FALSE
BW25113_1117	lolD		150.617	0.222438	0.236425	0.940839	0.346787	0.639905	1557.08	FALSE
BW25113_4529	ydbJ	hypothetical protein (NCBI)	1234.92	0.222422	0.135447	1.64214	0.100561	0.325357	451.517	FALSE
BW25113_0943	ycbV	putative fimbrial-like protein (VIMSS)	71.91	0.222199	0.232493	0.955722	0.339213	0.632914	1523.07	FALSE
BW25113_1272	sohB	predicted inner membrane peptidase (NCBI)	6849.72	0.222029	0.102987	2.1559	0.0310913	0.152419	139.6	FALSE
BW25113_2235	nrdB		10337.2	0.221979	0.112164	1.97905	0.0478104	0.203706	214.669	FALSE
BW25113_1507	hipA	regulator with hipB (NCBI)	1623.16	0.221685	0.182313	1.21596	0.224	0.519759	1005.76	FALSE
BW25113_4092	phnP	carbon-phosphorus lyase complex accessory protein (NCBI)	344.707	0.220562	0.161147	1.3687	0.171093	0.447421	768.21	FALSE
BW25113_1801	yeaV	predicted transporter (NCBI)	116.133	0.220313	0.237552	0.927432	0.353702	0.648865	1588.12	FALSE
BW25113_1527	yneK	hypothetical protein (NCBI)	37.5916	0.220304	0.378596	0.581896	0.560637	0.807278	2517.26	FALSE
BW25113_1151	beeE	e14 prophage; conserved protein (RefSeq)	9.91187	0.220056	0.824446	0.266914	0.789535	0.919755	3545.01	FALSE
BW25113_3495	uspA	universal stress global response regulator (NCBI)	15626.3	0.220045	0.217226	1.01297	0.311073	0.606704	1396.72	FALSE
BW25113_3209	elbB	sigma cross-reacting protein 27A (SCRP-27A) (VIMSS)	2259.71	0.219935	0.102453	2.14669	0.0318176	0.155037	142.861	FALSE
BW25113_0211	mltD	predicted membrane-bound lytic murein transglycosylase D (NCBI)	15366	0.21975	0.176119	1.24774	0.212127	0.502279	952.448	FALSE
BW25113_1046	clsC	putative synthase (VIMSS)	862.705	0.219491	0.1108	1.98097	0.0475949	0.203174	213.701	FALSE
BW25113_3097	yqjC	orf, hypothetical protein (VIMSS)	4427.98	0.219365	0.0722232	3.03732	0.00238693	0.0223613	10.7173	FALSE
BW25113_4694	yagP		128.285	0.218921	0.179086	1.22244	0.221542	0.515554	994.724	FALSE
BW25113_0839	dacC	D-alanyl-D-alanine carboxypeptidase (penicillin-binding protein 6a) (NCBI)	4706.19	0.218446	0.115703	1.88799	0.0590278	0.235795	265.035	FALSE
BW25113_3002	yqhA	hypothetical protein (NCBI)	4198.35	0.218278	0.103832	2.10223	0.0355333	0.165862	159.545	FALSE
BW25113_2708	srlQ	orf, hypothetical protein (VIMSS)	3116.61	0.218095	0.133889	1.62893	0.103329	0.331796	463.946	FALSE
BW25113_2103	thiD	phosphomethylpyrimidine kinase (NCBI)	416.533	0.217743	0.133068	1.63633	0.10177	0.328333	456.947	FALSE
BW25113_1800	dmlA	predicted dehydrogenase (NCBI)	220.843	0.217704	0.187677	1.15999	0.246052	0.543968	1104.77	FALSE
BW25113_2661	gabD	succinate-semialdehyde dehydrogenase I, NADP-dependent (NCBI)	707.452	0.217436	0.178869	1.21562	0.22413	0.519759	1006.34	FALSE
BW25113_3226	nanR	putative FADA-type transcriptional regulator (VIMSS)	3093.73	0.217369	0.103267	2.10491	0.0352991	0.165406	158.493	FALSE
BW25113_0298	insE1		157.423	0.217364	0.14907	1.45813	0.144805	0.404533	650.174	FALSE
BW25113_3623	waaU	lipopolysaccharide core biosynthesis (NCBI)	1014.94	0.217116	0.204216	1.06317	0.287705	0.583641	1291.8	FALSE
BW25113_0846	rcdA	predicted DNA-binding transcriptional regulator (NCBI)	551.532	0.216595	0.158776	1.36415	0.17252	0.448892	774.613	FALSE
BW25113_1224	narG	nitrate reductase 1, alpha subunit (NCBI)	15174.2	0.216122	0.628739	0.343739	0.731042	0.897208	3282.38	FALSE
BW25113_1724	ydiZ	hypothetical protein (NCBI)	411.047	0.215085	0.18255	1.17822	0.238709	0.537471	1071.8	FALSE
BW25113_4419	ldrA		557.983	0.214489	0.110606	1.93922	0.0524751	0.216575	235.613	FALSE
BW25113_1038	csgF	predicted transport protein (NCBI)	25.1115	0.214382	0.479577	0.447023	0.654858	0.856844	2940.31	FALSE
BW25113_1490	dosC	predicted diguanylate cyclase (RefSeq)	393.634	0.214232	0.158162	1.35451	0.175573	0.452766	788.321	FALSE
BW25113_0734	cydB		18123.8	0.213994	0.227465	0.94078	0.346818	0.639905	1557.21	FALSE
BW25113_0795	ybhG	hypothetical protein (NCBI)	452.616	0.21384	0.88494	0.241643	0.809057	0.925409	3632.67	FALSE
BW25113_1843	yobB	hypothetical protein (NCBI)	646.385	0.213667	0.127798	1.67191	0.0945426	0.314066	424.496	FALSE
BW25113_1351	racC		11.5	0.213266	0.582747	0.365967	0.71439	0.888399	3207.61	FALSE
BW25113_1959	yedA	predicted inner membrane protein (NCBI)	759.572	0.212989	0.104193	2.04418	0.0409355	0.184974	183.8	FALSE
BW25113_2153	folE		5631.84	0.212624	0.0735083	2.89252	0.00382168	0.0325962	17.1593	FALSE
BW25113_3713	chrR	chromate reductase, Class I, flavoprotein (NCBI)	1949.61	0.212488	0.139111	1.52747	0.126644	0.373631	568.633	FALSE
BW25113_2016	yeeZ	predicted epimerase, with NAD(P)-binding Rossmann-fold domain (NCBI)	4926.32	0.212332	0.138209	1.5363	0.124464	0.370085	558.842	FALSE
BW25113_1624	ydgJ	orf, hypothetical protein (VIMSS)	3412.51	0.211052	0.0707781	2.98189	0.00286477	0.0258638	12.8628	FALSE
BW25113_1047	opgC	glucans biosynthesis protein (NCBI)	2433.99	0.210523	0.284895	0.738951	0.459937	0.743165	2065.12	FALSE
BW25113_4269	ahr	putative oxidoreductase (VIMSS)	713.29	0.210188	0.104612	2.00921	0.0445143	0.195265	199.869	FALSE
BW25113_2105	rcnR	hypothetical protein (NCBI)	336.244	0.209577	0.110877	1.89018	0.0587343	0.235042	263.717	FALSE
BW25113_2406	xapB	xanthosine transporter (NCBI)	178.842	0.209464	0.168209	1.24526	0.213036	0.502776	956.532	FALSE
BW25113_1221	narL	DNA-binding response regulator in two-component regulatory system with NarX (or NarQ) (NCBI)	1944.04	0.209455	0.140209	1.49387	0.135209	0.389102	607.089	FALSE
BW25113_3941	metF	5,10-methylenetetrahydrofolate reductase (NCBI)	528.635	0.209231	0.140667	1.48742	0.136904	0.391555	614.698	FALSE
BW25113_3100	yqjK	hypothetical protein (NCBI)	1730.53	0.209203	0.0814516	2.56844	0.0102158	0.0697356	45.8691	FALSE
BW25113_2388	glk	glucokinase (NCBI)	11581.4	0.20891	0.126346	1.65347	0.0982347	0.321091	441.074	FALSE
BW25113_1444	patD	medium chain aldehyde dehydrogenase (NCBI)	708.682	0.208625	0.167754	1.24363	0.213635	0.503239	959.221	FALSE
BW25113_1589	ynfG	oxidoreductase, Fe-S subunit (NCBI)	95.0406	0.208412	0.217519	0.958131	0.337997	0.632702	1517.61	FALSE
BW25113_1034	ycdX	hypothetical protein (NCBI)	3447.63	0.207986	0.0712135	2.9206	0.00349355	0.030201	15.6861	FALSE
BW25113_3157	yhbT	predicted lipid carrier protein (NCBI)	7194.13	0.207906	0.192398	1.0806	0.279875	0.578157	1256.64	FALSE
BW25113_0928	aspC	aspartate aminotransferase, PLP-dependent (NCBI)	10404.3	0.207603	0.109121	1.9025	0.0571054	0.230211	256.403	FALSE
BW25113_1111	ycfQ	orf, hypothetical protein (VIMSS)	1255.4	0.207462	0.090396	2.29504	0.021731	0.121791	97.5721	FALSE
BW25113_2346	mlaA	predicted lipoprotein (NCBI)	8345.01	0.207382	0.0719672	2.88161	0.00395646	0.0334283	17.7645	FALSE
BW25113_3573	ysaA	predicted hydrogenase, 4Fe-4S ferredoxin-type component (NCBI)	2314.55	0.207274	0.371713	0.55762	0.577104	0.817421	2591.2	FALSE
BW25113_1314	ycjR	putative transient receptor potential locus (VIMSS)	235.444	0.207189	0.155209	1.3349	0.181909	0.462032	816.771	FALSE
BW25113_1673	ydhV	predicted oxidoreductase (NCBI)	96.3758	0.206743	0.265838	0.777703	0.436744	0.726558	1960.98	FALSE
BW25113_3618	yibB	involved in lipopolysaccharide biosynthesis (VIMSS)	2286.55	0.206686	0.199409	1.03649	0.299972	0.596652	1346.87	FALSE
BW25113_3021	mqsA	predicted DNA-binding transcriptional regulator (NCBI)	1472.29	0.206608	0.0958488	2.15556	0.0311183	0.152419	139.721	FALSE
BW25113_2262	menB	naphthoate synthase (NCBI)	6392.51	0.206295	0.0787294	2.6203	0.00878518	0.0618554	39.4454	FALSE
BW25113_2700	pncC	competence damage-inducible protein A (NCBI)	2211.95	0.206026	0.113169	1.82051	0.0686807	0.259586	308.377	FALSE
BW25113_4680	ypdK		91.3278	0.205938	0.364038	0.565704	0.571595	0.813864	2566.46	FALSE
BW25113_1421	trg	methyl-accepting chemotaxis protein III, ribose and galactose sensor receptor (NCBI)	497.142	0.205809	0.282047	0.729695	0.465577	0.747795	2090.44	FALSE
BW25113_0504	allS	DNA-binding transcriptional activator of the allD operon (NCBI)	74.425	0.205771	0.212379	0.968885	0.332603	0.628793	1493.39	FALSE
BW25113_4351	mrr	methylated adenine and cytosine restriction protein (NCBI)	2191.22	0.205706	0.112937	1.82143	0.0685419	0.259451	307.753	FALSE
BW25113_1441	ydcT	predicted spermidine/putrescine transporter subunit (NCBI)	186.583	0.205391	0.218184	0.941366	0.346517	0.639905	1555.86	FALSE
BW25113_1466	narW	nitrate reductase 2 (NRZ), delta subunit (assembly subunit) (NCBI)	8.33293	0.205029	0.59033	0.347313	0.728356	0.896531	3270.32	FALSE
BW25113_1824	yobF	hypothetical protein (NCBI)	40097.5	0.204763	0.137763	1.48634	0.137189	0.392043	615.977	FALSE
BW25113_0337	codA	cytosine deaminase (NCBI)	2227.58	0.204705	0.0835599	2.4498	0.0142935	0.0882845	64.1778	FALSE
BW25113_1028	ymdE	orf, hypothetical protein (VIMSS)	10.4841	0.204349	0.521825	0.391604	0.695351	0.878644	3122.13	FALSE
BW25113_1276	acnA	aconitate hydratase (NCBI)	4876.67	0.204348	0.138418	1.4763	0.139863	0.39694	627.984	FALSE
BW25113_4219	msrA	methionine sulfoxide reductase A (NCBI)	1587.66	0.204331	0.179573	1.13788	0.255173	0.554153	1145.73	FALSE
BW25113_3675	yidG	predicted inner membrane protein (NCBI)	148.185	0.203869	0.181078	1.12587	0.260222	0.559698	1168.4	FALSE
BW25113_2032	wbbK	lipopolysaccharide biosynthesis protein (NCBI)	5136.87	0.203864	0.176275	1.15651	0.247472	0.545364	1111.15	FALSE
BW25113_2362	yfdS	CPS-53 (KpLE1) prophage; predicted protein (NCBI)	2.82655	0.20369	0.919634	0.22149	0.824711	0.933296	3702.95	FALSE
BW25113_1432	insQ	IS609 transposase B (RefSeq)	1609.69	0.203275	0.125875	1.6149	0.106332	0.336982	477.432	FALSE
BW25113_4585	chiX	Novel sRNA, function unknown (RefSeq)	32.9681	0.203234	0.328691	0.618314	0.536369	0.793899	2408.29	FALSE
BW25113_2035	wbbH	O-antigen polymerase (NCBI)	17.6772	0.203	0.404755	0.501539	0.615992	0.840718	2765.8	FALSE
BW25113_4485	ytfR	predicted sugar transporter subunit: ATP-binding component of ABC superfamily (NCBI)	358.48	0.202986	0.219822	0.923411	0.355793	0.651136	1597.51	FALSE
BW25113_2189	proL	tRNA-Pro (NCBI)	126.625	0.202909	0.192677	1.0531	0.292294	0.589856	1312.4	FALSE
BW25113_4023	yjbD	hypothetical protein (NCBI)	1300.64	0.202908	0.0810714	2.50283	0.0123205	0.079383	55.319	FALSE
BW25113_0276	yagJ	CP4-6 prophage; predicted protein (RefSeq)	483.437	0.202903	0.149134	1.36054	0.173658	0.449679	779.725	FALSE
BW25113_1021	pgaD	predicted inner membrane protein (NCBI)	115.959	0.202757	0.204576	0.991108	0.321633	0.617084	1444.13	FALSE
BW25113_2136	yohD	orf, hypothetical protein (VIMSS)	747.392	0.202162	0.176352	1.14635	0.251649	0.549869	1129.9	FALSE
BW25113_3043	ygiL	predicted fimbrial-like adhesin protein (NCBI)	100.754	0.202142	0.259953	0.777611	0.436798	0.726558	1961.22	FALSE
BW25113_3377	yhfT	predicted inner membrane protein (NCBI)	230.217	0.201223	0.154961	1.29854	0.194101	0.479075	871.513	FALSE
BW25113_0288	ykgJ	predicted ferredoxin (NCBI)	109.099	0.200844	0.267422	0.751037	0.45263	0.736244	2032.31	FALSE
BW25113_2552	hmp	fused nitric oxide dioxygenase/dihydropteridine reductase 2 (NCBI)	1228.18	0.200632	0.105661	1.89883	0.0575873	0.231695	258.567	FALSE
BW25113_2997	hybO	hydrogenase 2, small subunit (NCBI)	3324.94	0.20063	0.272025	0.737543	0.460792	0.743845	2068.96	FALSE
BW25113_1726	yniB	predicted inner membrane protein (NCBI)	1311.25	0.200529	0.067877	2.9543	0.00313383	0.0277887	14.0709	FALSE
BW25113_1438	hicB	predicted DNA-binding transcriptional regulator (RefSeq)	356.065	0.200505	0.118657	1.68979	0.0910687	0.305473	408.899	FALSE
BW25113_4409	blr	beta-lactam resistance membrane protein (NCBI)	479.932	0.200284	0.263691	0.759542	0.447528	0.732672	2009.4	FALSE
BW25113_0261	mmuM	homocysteine methyltransferase (NCBI)	1106.72	0.200207	0.162076	1.23527	0.216731	0.508126	973.121	FALSE
BW25113_4183	yjfK	hypothetical protein (NCBI)	61.7333	0.199575	0.294333	0.678059	0.497734	0.770742	2234.83	FALSE
BW25113_1491	yddW	predicted liprotein (NCBI)	1323.98	0.199574	0.118154	1.6891	0.0912004	0.305685	409.49	FALSE
BW25113_2042	wcaN	predicted subunit with GalU (NCBI)	17577.7	0.199445	0.112193	1.7777	0.075453	0.271009	338.784	FALSE
BW25113_1223	narK	nitrate/nitrite transporter (NCBI)	6203.91	0.199354	0.752894	0.264784	0.791176	0.9204	3552.38	FALSE
BW25113_3592	yibF	predicted glutathione S-transferase (NCBI)	1198.65	0.199184	0.110042	1.81008	0.070284	0.261188	315.575	FALSE
BW25113_3060	ttdR	predicted DNA-binding transcriptional regulator (NCBI)	679.285	0.199076	0.375202	0.530584	0.595707	0.831421	2674.73	FALSE
BW25113_3925	glpX	fructose 1,6-bisphosphatase II (NCBI)	9612.34	0.198907	0.162224	1.22613	0.220149	0.513185	988.471	FALSE
BW25113_4046	zur	putative regulator (VIMSS)	1673.82	0.198576	0.123934	1.60227	0.109095	0.341867	489.837	FALSE
BW25113_3078	ygjI	predicted transporter (NCBI)	227.815	0.19857	0.299935	0.662043	0.507943	0.77615	2280.67	FALSE
BW25113_0828	iaaA	L-asparaginase (NCBI)	2245.9	0.198434	0.172437	1.15077	0.249829	0.547862	1121.73	FALSE
BW25113_2821	ptrA	protease III (NCBI)	6200.14	0.198014	0.0669215	2.9589	0.00308742	0.0275528	13.8625	FALSE
BW25113_0244	thrW	tRNA-Thr (NCBI)	179.517	0.19791	0.161047	1.2289	0.21911	0.511296	983.806	FALSE
BW25113_3657	yicJ	putative permease (VIMSS)	154.61	0.197825	0.194856	1.01524	0.309994	0.605777	1391.87	FALSE
BW25113_1356	racR		2951.81	0.196896	0.101213	1.94537	0.0517305	0.215034	232.27	FALSE
BW25113_3689	yidR	conserved protein (NCBI)	2099.96	0.196829	0.0894178	2.20123	0.02772	0.142515	124.463	FALSE
BW25113_3155	yhbQ	hypothetical protein (NCBI)	612.16	0.196662	0.183862	1.06962	0.284791	0.581434	1278.71	FALSE
BW25113_1678	ldtE	hypothetical protein (NCBI)	956.411	0.196114	0.0983548	1.99395	0.046158	0.199542	207.25	FALSE
BW25113_1550	gnsB	orf, hypothetical protein (VIMSS)	367.567	0.196108	0.21662	0.905309	0.365302	0.659869	1640.2	FALSE
BW25113_2177	yejA	orf, hypothetical protein (VIMSS)	1518.09	0.195839	0.0893318	2.19227	0.02836	0.144478	127.336	FALSE
BW25113_0487	cueR	DNA-binding transcriptional activator of copper-responsive regulon genes (NCBI)	698.523	0.195818	0.141752	1.38142	0.167151	0.441502	750.508	FALSE
BW25113_2143	cdd	cytidine deaminase (NCBI)	29554.9	0.195619	0.22098	0.885234	0.37603	0.671665	1688.38	FALSE
BW25113_2399	yfeD	predicted DNA-binding transcriptional regulator (RefSeq)	1730.99	0.195434	0.153082	1.27666	0.201723	0.487345	905.735	FALSE
BW25113_1058	yceO		16.1958	0.195328	0.439418	0.444515	0.65667	0.857809	2948.45	FALSE
BW25113_0189	rof	orf, hypothetical protein (VIMSS)	1590.36	0.195241	0.137232	1.4227	0.154822	0.42119	695.151	FALSE
BW25113_1519	tam	trans-aconitate 2-methyltransferase (NCBI)	225.624	0.194936	0.182158	1.07015	0.284552	0.581434	1277.64	FALSE
BW25113_4332	yjiJ	predicted inner membrane protein (NCBI)	401.517	0.194712	0.173949	1.11936	0.262986	0.561857	1180.81	FALSE
BW25113_0546	ybcM	DLP12 prophage; predicted DNA-binding transcriptional regulator (NCBI)	231.612	0.194624	0.179866	1.08205	0.27923	0.577316	1253.74	FALSE
BW25113_1597	asr	acid shock protein (VIMSS)	255.037	0.194603	0.319522	0.609045	0.542494	0.796228	2435.8	FALSE
BW25113_1853	yebK	predicted DNA-binding transcriptional regulator (NCBI)	7827.46	0.193812	0.0927145	2.09042	0.03658	0.170118	164.244	FALSE
BW25113_0961	yccF	conserved inner membrane protein (NCBI)	1244.75	0.19379	0.0918533	2.10977	0.034878	0.164389	156.602	FALSE
BW25113_2757	casD	orf, hypothetical protein (VIMSS)	198.599	0.193745	0.165824	1.16837	0.242656	0.542264	1089.53	FALSE
BW25113_2789	gudP	predicted D-glucarate transporter (NCBI)	93.403	0.193581	0.268572	0.720778	0.471046	0.750923	2115	FALSE
BW25113_1810	yoaC	predicted protein (RefSeq)	427.066	0.19354	0.106847	1.81138	0.0700828	0.261131	314.672	FALSE
BW25113_1454	yncG	predicted enzyme (NCBI)	56.4819	0.193268	0.290565	0.665146	0.505957	0.775097	2271.75	FALSE
BW25113_1108	ycfP	orf, hypothetical protein (VIMSS)	5657.74	0.193198	0.151124	1.27841	0.201105	0.486783	902.961	FALSE
BW25113_1378	pfo	fused predicted pyruvate-flavodoxin oxidoreductase: conserved protein/conserved protein/FeS binding protein (NCBI)	8947.24	0.193134	0.0807454	2.39189	0.016762	0.10008	75.2613	FALSE
BW25113_3068	mug	G/U mismatch-specific DNA glycosylase (NCBI)	1073.94	0.193039	0.0891528	2.16526	0.0303676	0.151297	136.351	FALSE
BW25113_2937	speB	agmatinase (NCBI)	11678.6	0.192115	0.0782718	2.45446	0.0141095	0.0881203	63.3516	FALSE
BW25113_0798	ybiA	hypothetical protein (NCBI)	304.712	0.191772	0.137291	1.39684	0.162463	0.433299	729.459	FALSE
BW25113_1372	stfR	putative membrane protein (VIMSS)	228.689	0.191177	0.189337	1.00972	0.312631	0.608415	1403.71	FALSE
BW25113_3047	yqiH	putative membrane protein (VIMSS)	58.3177	0.191105	0.220729	0.86579	0.386606	0.680778	1735.86	FALSE
BW25113_2866	xdhA	xanthine dehydrogenase, molybdenum binding subunit (NCBI)	658.315	0.190572	0.225187	0.846282	0.397395	0.68975	1784.31	FALSE
BW25113_1842	holE	DNA polymerase III, theta subunit (NCBI)	843.556	0.190392	0.152252	1.2505	0.211116	0.501792	947.91	FALSE
BW25113_4676	yoaK		151.753	0.190098	0.193492	0.982459	0.325874	0.620603	1463.17	FALSE
BW25113_3242	aaeX	orf, hypothetical protein (VIMSS)	182.144	0.189725	0.157662	1.20337	0.228835	0.524692	1027.47	FALSE
BW25113_0627	tatE	twin arginine translocase protein E (NCBI)	1467.01	0.189664	0.0834915	2.27166	0.023107	0.12665	103.75	FALSE
BW25113_4337	mdtM	multidrug efflux system protein (NCBI)	287.362	0.189587	0.153341	1.23637	0.21632	0.507428	971.277	FALSE
BW25113_2485	hyfE	hydrogenase 4, membrane subunit (NCBI)	32.1722	0.189367	0.376615	0.502813	0.615096	0.840268	2761.78	FALSE
BW25113_2272	yfbM	hypothetical protein (NCBI)	52.0418	0.189363	0.338182	0.559943	0.575519	0.816077	2584.08	FALSE
BW25113_1660	ydhC	predicted transporter (NCBI)	2183.91	0.18934	0.219917	0.860959	0.389261	0.682234	1747.78	FALSE
BW25113_2754	ygbF	orf, hypothetical protein (VIMSS)	119.201	0.18908	0.24827	0.761589	0.446305	0.73234	2003.91	FALSE
BW25113_3010	yqhC	putative ARAC-type regulatory protein (VIMSS)	645.433	0.188167	0.0871511	2.15909	0.0308433	0.152178	138.486	FALSE
BW25113_1385	feaB	phenylacetaldehyde dehydrogenase (VIMSS)	483.764	0.187274	0.21017	0.891061	0.372896	0.668199	1674.3	FALSE
BW25113_3494	uspB	universal stress protein UspB (NCBI)	282.769	0.186829	0.1821	1.02597	0.304904	0.601419	1369.02	FALSE
BW25113_1435	ydcP	putative collagenase (VIMSS)	5100.91	0.186815	0.126931	1.47179	0.141079	0.397827	633.443	FALSE
BW25113_3947	frwA	fused predicted PTS enzymes: Hpr component/enzyme I component/enzyme IIA component (NCBI)	358.933	0.186806	0.16298	1.14619	0.251717	0.549869	1130.21	FALSE
BW25113_3730	glmU		26467.3	0.186726	0.0946028	1.97379	0.0484055	0.205265	217.341	FALSE
BW25113_1970	hiuH	hypothetical protein (NCBI)	58.3349	0.186448	0.254842	0.731622	0.464399	0.747406	2085.15	FALSE
BW25113_0324	yahJ	deaminase (NCBI)	727.961	0.18615	0.0965612	1.92779	0.0538814	0.220751	241.927	FALSE
BW25113_0600	ybdL	putative aminotransferase (NCBI)	448.199	0.186072	0.173877	1.07013	0.284559	0.581434	1277.67	FALSE
BW25113_4334	yjiL	putative enzyme (VIMSS)	123.991	0.18594	0.234127	0.794184	0.427088	0.719291	1917.63	FALSE
BW25113_2029	gnd	6-phosphogluconate dehydrogenase (NCBI)	67483.3	0.185854	0.0654025	2.8417	0.00448742	0.0371435	20.1485	FALSE
BW25113_2093	gatB	galactitol-specific enzyme IIB component of PTS (NCBI)	24867.9	0.185834	0.197393	0.94144	0.346479	0.639905	1555.69	FALSE
BW25113_1561	rem		62.5548	0.185415	0.225737	0.821375	0.411433	0.702769	1847.33	FALSE
BW25113_4692	oweE		14.7708	0.184951	0.461902	0.400412	0.688853	0.875833	3092.95	FALSE
BW25113_3284	smg	hypothetical protein (NCBI)	7066.64	0.184845	0.12682	1.45754	0.144968	0.404533	650.904	FALSE
BW25113_1062	pyrC	dihydroorotase (NCBI)	3619	0.184028	0.100864	1.82451	0.0680752	0.258559	305.658	FALSE
BW25113_0410	yajD	hypothetical protein (NCBI)	1323.45	0.183875	0.0798664	2.30228	0.0213194	0.120467	95.7241	FALSE
BW25113_1282	yciH	orf, hypothetical protein (VIMSS)	1448.18	0.183443	0.166543	1.10147	0.270691	0.569032	1215.4	FALSE
BW25113_0291	ecpC	predicted aromatic compound dioxygenase (NCBI)	363.835	0.183314	0.166273	1.10249	0.270249	0.569032	1213.42	FALSE
BW25113_1485	ddpC	D-ala-D-ala transporter subunit (NCBI)	132.191	0.183192	0.235161	0.779006	0.435976	0.726558	1957.53	FALSE
BW25113_0300	ykgA	putative ARAC-type regulatory protein (VIMSS)	209.212	0.18316	0.156461	1.17064	0.241743	0.541621	1085.42	FALSE
BW25113_2096	gatY	tagatose-bisphosphate aldolase 1 (VIMSS)	126729	0.183132	0.159261	1.14989	0.25019	0.548116	1123.35	FALSE
BW25113_4051	qorA	quinone oxidoreductase, NADPH-dependent (NCBI)	1634.82	0.183097	0.160775	1.13884	0.25477	0.553816	1143.92	FALSE
BW25113_2418	pdxK	pyridoxine kinase (NCBI)	1993.33	0.182855	0.100952	1.8113	0.0700937	0.261131	314.721	FALSE
BW25113_0513	ybbY	putative transport (VIMSS)	101.125	0.182801	0.228241	0.800913	0.423182	0.715195	1900.09	FALSE
BW25113_0939	elfD	predicted periplasmic pilin chaperone (NCBI)	47.4128	0.182675	0.347421	0.525803	0.599025	0.832766	2689.62	FALSE
BW25113_1265	trpL		4.80021	0.182666	0.759653	0.240459	0.809974	0.92598	3636.78	FALSE
BW25113_0599	ybdH	predicted oxidoreductase (NCBI)	707.362	0.182506	0.111989	1.62967	0.103171	0.331657	463.237	FALSE
BW25113_0199	metN	DL-methionine transporter subunit (NCBI)	3051.69	0.182326	0.144651	1.26045	0.207507	0.495755	931.705	FALSE
BW25113_0973	hyaB	hydrogenase 1, large subunit (NCBI)	60.1409	0.182249	0.372903	0.48873	0.625033	0.844823	2806.4	FALSE
BW25113_0613	citG	triphosphoribosyl-dephospho-CoA transferase (NCBI)	57.227	0.182127	0.374825	0.485899	0.627039	0.846257	2815.41	FALSE
BW25113_2452	eutH	predicted inner membrane protein (NCBI)	83.9059	0.181689	0.228146	0.796372	0.425816	0.717652	1911.91	FALSE
BW25113_4631	ykgQ		10.2646	0.181328	0.569811	0.318225	0.750315	0.906524	3368.91	FALSE
BW25113_2405	xapR	DNA-binding transcriptional activator (NCBI)	428.588	0.181182	0.102494	1.76773	0.0771053	0.274185	346.203	FALSE
BW25113_3565	xylA	xylose isomerase (NCBI)	433.969	0.180565	0.0998666	1.80806	0.0705967	0.262133	316.979	FALSE
BW25113_4633	xisD		57.9915	0.18049	0.219191	0.823438	0.410259	0.702039	1842.06	FALSE
BW25113_3033	yqiB	predicted dehydrogenase (NCBI)	2626.31	0.179994	0.0765802	2.3504	0.0187534	0.108406	84.2026	FALSE
BW25113_2542	hcaD	phenylpropionate dioxygenase, ferredoxin reductase subunit (NCBI)	225.378	0.179936	0.155121	1.15997	0.246061	0.543968	1104.82	FALSE
BW25113_1183	umuD	DNA polymerase V, subunit D (NCBI)	5.64105	0.179708	0.869689	0.206635	0.836295	0.937639	3754.96	FALSE
BW25113_2027	wzzB	regulator of length of O-antigen component of lipopolysaccharide chains (VIMSS)	27688.5	0.17943	0.102405	1.75217	0.0797453	0.280298	358.057	FALSE
BW25113_3860	dsbA	periplasmic protein disulfide isomerase I (NCBI)	10140.6	0.179424	0.0738206	2.43054	0.0150762	0.0922284	67.6921	FALSE
BW25113_0435	bolA	possible regulator of murein genes (VIMSS)	2633	0.179252	0.117171	1.52984	0.126057	0.372597	565.997	FALSE
BW25113_1215	kdsA		12638.2	0.178707	0.0727929	2.455	0.0140883	0.0881111	63.2566	FALSE
BW25113_2617	bamE	small membrane protein A (VIMSS)	6119.25	0.178362	0.0781127	2.28339	0.0224072	0.123876	100.609	FALSE
BW25113_0866	ybjQ	hypothetical protein (NCBI)	1279.6	0.178046	0.139309	1.27807	0.201226	0.486812	903.504	FALSE
BW25113_1532	marB		442.127	0.177446	0.164501	1.07869	0.280725	0.579302	1260.46	FALSE
BW25113_1990	ldtA	conserved protein with NAD(P)-binding Rossmann-fold domain (NCBI)	1021.12	0.177188	0.134244	1.31989	0.18687	0.469061	839.048	FALSE
BW25113_0277	yagK	CP4-6 prophage; conserved protein (NCBI)	258.185	0.177052	0.140192	1.26292	0.206616	0.495039	927.708	FALSE
BW25113_2122	yehQ	orf, hypothetical protein (VIMSS)	208.078	0.17645	0.168062	1.04991	0.293759	0.591481	1318.98	FALSE
BW25113_4672	ymiB		20.2939	0.17635	0.573269	0.307621	0.758371	0.909645	3405.09	FALSE
BW25113_0853	ybjN	predicted oxidoreductase (NCBI)	3076.92	0.176151	0.069701	2.52724	0.0114964	0.076268	51.6189	FALSE
BW25113_1647	ydhF	predicted oxidoreductase (NCBI)	3727.3	0.175967	0.116779	1.50683	0.131854	0.38241	592.024	FALSE
BW25113_0208	yafC	predicted DNA-binding transcriptional regulator (NCBI)	1218.25	0.175272	0.117482	1.4919	0.135726	0.389787	609.411	FALSE
BW25113_4206	ytfB	orf, hypothetical protein (VIMSS)	2681.29	0.174901	0.103587	1.68844	0.0913265	0.305745	410.056	FALSE
BW25113_3634	coaD		1655.59	0.174351	0.109093	1.59818	0.110002	0.343233	493.911	FALSE
BW25113_0612	citT	citrate:succinate antiporter (NCBI)	146.959	0.174185	0.230543	0.755542	0.449924	0.73368	2020.16	FALSE
BW25113_4430	rydB		20.6958	0.17404	0.415169	0.419203	0.675068	0.865427	3031.05	FALSE
BW25113_3520	yhjB	predicted DNA-binding response regulator in two-component regulatory system (NCBI)	235.378	0.173986	0.123287	1.41123	0.158177	0.425672	710.216	FALSE
BW25113_2088	insE1		177.222	0.173963	0.145282	1.19741	0.231145	0.527084	1037.84	FALSE
BW25113_1328	pgrR	predicted DNA-binding transcriptional regulator (NCBI)	566.489	0.173756	0.12285	1.41438	0.15725	0.424196	706.052	FALSE
BW25113_2094	gatA	galactitol-specific enzyme IIA component of PTS (NCBI)	54129.1	0.173599	0.1924	0.902283	0.366907	0.660639	1647.41	FALSE
BW25113_1238	tdk	thymidine kinase (NCBI)	2198.2	0.173456	0.131843	1.31562	0.188301	0.471067	845.47	FALSE
BW25113_4396	rob	DNA-binding transcriptional activator (NCBI)	10983.4	0.173147	0.0975106	1.77567	0.0757869	0.271065	340.283	FALSE
BW25113_3356	yhfA	hypothetical protein (NCBI)	3525.04	0.173093	0.0982647	1.7615	0.0781543	0.276805	350.913	FALSE
BW25113_2536	hcaT	predicted 3-phenylpropionic transporter (NCBI)	1087.56	0.172616	0.153254	1.12634	0.260022	0.559698	1167.5	FALSE
BW25113_1178	pliG	hypothetical protein (NCBI)	433.026	0.172032	0.13606	1.26439	0.206092	0.494094	925.352	FALSE
BW25113_3468	yhhN	conserved inner membrane protein (NCBI)	1077.19	0.171753	0.199308	0.861745	0.388828	0.682234	1745.84	FALSE
BW25113_2212	alkB	oxidative demethylase of N1-methyladenine or N3-methylcytosine DNA lesions (NCBI)	5.00327	0.171751	0.701615	0.244794	0.806616	0.924975	3621.71	FALSE
BW25113_1467	narY	nitrate reductase 2 (NRZ), beta subunit (NCBI)	156.517	0.17164	0.204175	0.840649	0.400544	0.691723	1798.44	FALSE
BW25113_2288	nuoA	NADH dehydrogenase I chain A (VIMSS)	22488	0.171598	0.139019	1.23435	0.217073	0.508306	974.659	FALSE
BW25113_2550	yphH	putative NAGC-like transcriptional regulator (VIMSS)	687.302	0.171543	0.119544	1.43499	0.151291	0.414643	679.296	FALSE
BW25113_1823	cspC	stress protein, member of the CspA-family (NCBI)	41710.3	0.171105	0.11261	1.51945	0.12865	0.376042	577.64	FALSE
BW25113_2725	hycA	regulator of the transcriptional regulator FhlA (NCBI)	16.1515	0.170903	0.440736	0.387767	0.698188	0.880205	3134.87	FALSE
BW25113_2459	eutT	predicted cobalamin adenosyltransferase in ethanolamine utilization (NCBI)	47.8692	0.170755	0.309035	0.552542	0.580577	0.820617	2606.79	FALSE
BW25113_0386	proC	pyrroline-5-carboxylate reductase (NCBI)	3708.05	0.170651	0.0939469	1.81646	0.0692993	0.260119	311.154	FALSE
BW25113_4194	ulaB	L-ascorbate-specific enzyme IIB component of PTS (NCBI)	119.074	0.170585	0.17607	0.968848	0.332621	0.628793	1493.47	FALSE
BW25113_2543	yphA	predicted inner membrane protein (RefSeq)	193.566	0.170514	0.173262	0.984138	0.325048	0.620181	1459.47	FALSE
BW25113_0944	ycbF	putative chaperone (VIMSS)	290.52	0.169652	0.220641	0.768902	0.441951	0.728667	1984.36	FALSE
BW25113_0850	ybjC	predicted inner membrane protein (NCBI)	1094.8	0.169503	0.0919427	1.84357	0.0652453	0.25122	292.951	FALSE
BW25113_3496	dtpB	predicted transporter (NCBI)	3629.21	0.168609	0.196406	0.85847	0.390633	0.684104	1753.94	FALSE
BW25113_4384	deoD	purine nucleoside phosphorylase (NCBI)	35656.2	0.168596	0.101748	1.657	0.0975186	0.319918	437.859	FALSE
BW25113_1199	dhaL	dihydroxyacetone kinase, C-terminal domain (NCBI)	10311.1	0.168242	0.158048	1.0645	0.287102	0.583258	1289.09	FALSE
BW25113_1790	yeaM	predicted DNA-binding transcriptional regulator (NCBI)	394.061	0.168112	0.138369	1.21496	0.224382	0.52001	1007.48	FALSE
BW25113_1424	opgD	glucan biosynthesis protein, periplasmic (RefSeq)	6725.75	0.16795	0.118364	1.41893	0.155919	0.423668	700.076	FALSE
BW25113_0882	clpA	ATPase and specificity subunit of ClpA-ClpP ATP-dependent serine protease, chaperone activity (NCBI)	30998.7	0.167457	0.148467	1.12791	0.259359	0.558907	1164.52	FALSE
BW25113_1096	pabC	4-amino-4-deoxychorismate lyase (NCBI)	1423.69	0.166998	0.109239	1.52874	0.126328	0.373152	567.214	FALSE
BW25113_0310	ykgH		66.5262	0.166911	0.352345	0.473714	0.635704	0.849313	2854.31	FALSE
BW25113_1037	csgG	outer membrane lipoprotein (NCBI)	399.612	0.166757	0.174408	0.956131	0.339006	0.632914	1522.14	FALSE
BW25113_1399	paaX	DNA-binding transcriptional repressor of phenylacetic acid degradation, aryl-CoA responsive (NCBI)	1345.03	0.166193	0.112544	1.4767	0.139757	0.39694	627.509	FALSE
BW25113_1952	dsrB	hypothetical protein (NCBI)	571.04	0.166165	0.111545	1.48967	0.13631	0.39053	612.034	FALSE
BW25113_2441	eutB	ethanolamine ammonia-lyase, heavy chain (VIMSS)	4679.46	0.166093	0.0835645	1.9876	0.0468554	0.200976	210.381	FALSE
BW25113_2750	cysC	adenylylsulfate kinase (NCBI)	5.28364	0.165997	0.686436	0.241824	0.808916	0.925409	3632.03	FALSE
BW25113_2478	dapA		25983.4	0.165804	0.0869754	1.90634	0.0566064	0.228569	254.163	FALSE
BW25113_3136	agaS	tagatose-6-phosphate ketose/aldose isomerase (NCBI)	135.589	0.16573	0.211377	0.784049	0.433011	0.725411	1944.22	FALSE
BW25113_3666	uhpT	sugar phosphate antiporter (NCBI)	164.157	0.165469	0.141345	1.17068	0.241728	0.541621	1085.36	FALSE
BW25113_3924	fpr	ferredoxin-NADP reductase (NCBI)	2546.89	0.165246	0.128138	1.28959	0.197192	0.483585	885.392	FALSE
BW25113_2456	eutN	predicted carboxysome structural protein, ethanolamine utilization protein (NCBI)	19.5283	0.165234	0.577034	0.286351	0.77461	0.914423	3478	FALSE
BW25113_3857	mobA	molybdopterin-guanine dinucleotide biosynthesis protein A (NCBI)	669.161	0.165149	0.171	0.965784	0.334152	0.629204	1500.34	FALSE
BW25113_4588	ylcH	hypothetical protein, DLP12 prophage (RefSeq)	5.09989	0.165092	0.819218	0.201524	0.840289	0.937719	3772.9	FALSE
BW25113_3512	gadE	acid-responsive regulator of gadA and gadBC (Katherine Huang)	33.2586	0.165014	0.414554	0.398052	0.690592	0.87655	3100.76	FALSE
BW25113_1912	pgsA		2268.14	0.164636	0.0897746	1.83388	0.066672	0.254308	299.357	FALSE
BW25113_4347	symE	conserved protein (RefSeq)	125.526	0.16461	0.171836	0.957951	0.338087	0.632702	1518.01	FALSE
BW25113_0661	miaB	isopentenyl-adenosine A37 tRNA methylthiolase (NCBI)	14229.6	0.164548	0.132485	1.24201	0.214234	0.503855	961.911	FALSE
BW25113_0702	ybfB		12.9418	0.164484	0.603362	0.272612	0.785152	0.918232	3525.33	FALSE
BW25113_4108	yjdM	hypothetical protein (NCBI)	2419.42	0.164388	0.112014	1.46757	0.142221	0.39954	638.574	FALSE
BW25113_0733	cydA		31223.1	0.164142	0.274658	0.597624	0.550091	0.799314	2469.91	FALSE
BW25113_0863	artI	arginine transporter subunit (NCBI)	4016.98	0.164138	0.0841414	1.95074	0.0510881	0.214006	229.386	FALSE
BW25113_1531	marA	multiple antibiotic resistance; transcriptional activator of defense systems (VIMSS)	1264.28	0.164091	0.129209	1.26997	0.204096	0.49168	916.393	FALSE
BW25113_3585	yiaU	predicted DNA-binding transcriptional regulator (NCBI)	505.16	0.163474	0.178186	0.917434	0.358915	0.654086	1611.53	FALSE
BW25113_2898	ygfZ		8901.93	0.162803	0.0893063	1.82297	0.0683081	0.259063	306.703	FALSE
BW25113_1299	puuR	DNA-binding transcriptional repressor (NCBI)	968.171	0.162314	0.150873	1.07583	0.282003	0.580602	1266.19	FALSE
BW25113_2449	yffR	CPZ-55 prophage; predicted protein (NCBI)	210.821	0.162236	0.175146	0.926289	0.354296	0.649687	1590.79	FALSE
BW25113_1040	csgD		70.2458	0.162207	0.378974	0.428016	0.66864	0.863522	3002.19	FALSE
BW25113_0212	gloB	predicted hydroxyacylglutathione hydrolase (NCBI)	936.223	0.162027	0.0922188	1.75698	0.0789211	0.278056	354.356	FALSE
BW25113_3954	yijO	predicted DNA-binding transcriptional regulator (NCBI)	665.867	0.161901	0.139066	1.1642	0.244343	0.54328	1097.1	FALSE
BW25113_0239	frsA	fermentation/respiration switch protein (NCBI)	3059.66	0.161505	0.0895397	1.80372	0.071275	0.263341	320.025	FALSE
BW25113_0176	rseP		24481.2	0.161496	0.0753651	2.14285	0.0321252	0.156196	144.242	FALSE
BW25113_2068	alkA	3-methyl-adenine DNA glycosylase II (NCBI)	407.529	0.161435	0.201824	0.79988	0.423781	0.715195	1902.77	FALSE
BW25113_2630	rnlA	CP4-57 prophage; RNase LS (NCBI)	4239.72	0.160694	0.100354	1.60128	0.109315	0.342079	490.822	FALSE
BW25113_2034	wbbI	hypothetical protein (NCBI)	9271.92	0.160181	0.158535	1.01038	0.312311	0.608155	1402.28	FALSE
BW25113_1025	ycdT		246.734	0.160005	0.179677	0.890515	0.373189	0.668457	1675.62	FALSE
BW25113_2011	sbcB	exonuclease I (NCBI)	3089.55	0.159599	0.103802	1.53753	0.124163	0.369436	557.491	FALSE
BW25113_1731	cedA	cell division modulator (RefSeq)	356.419	0.159589	0.140795	1.13349	0.25701	0.556254	1153.97	FALSE
BW25113_2287	nuoB	NADH dehydrogenase subunit B (NCBI)	35919.5	0.159496	0.154562	1.03192	0.302108	0.598521	1356.46	FALSE
BW25113_1359	ydaU	Rac prophage; conserved protein (NCBI)	97.4221	0.159489	0.201769	0.790455	0.429262	0.720748	1927.39	FALSE
BW25113_1884	cheR	chemotaxis regulator, protein-glutamate methyltransferase (NCBI)	52.7235	0.15936	0.257044	0.619972	0.535276	0.793434	2403.39	FALSE
BW25113_3293	yhdN	hypothetical protein (NCBI)	963.051	0.159209	0.115469	1.3788	0.167956	0.442677	754.123	FALSE
BW25113_4504	ykfH	hypothetical protein (NCBI)	80.5245	0.158913	0.282216	0.563089	0.573374	0.814453	2574.45	FALSE
BW25113_2642	yfjW		293.653	0.158906	0.210253	0.755783	0.44978	0.73368	2019.51	FALSE
BW25113_0474	adk		21370.9	0.158568	0.131593	1.20499	0.228206	0.524323	1024.64	FALSE
BW25113_0420	dxs		12539.9	0.158007	0.140863	1.12171	0.261987	0.56153	1176.32	FALSE
BW25113_2942	metK		18094.1	0.157714	0.12145	1.29859	0.194084	0.479075	871.439	FALSE
BW25113_3357	crp		32866.7	0.15769	0.106151	1.48552	0.137406	0.392163	616.952	FALSE
BW25113_2193	narP	DNA-binding response regulator in two-component regulatory system with NarQ or NarX (NCBI)	2566.67	0.157633	0.0928441	1.69782	0.0895417	0.302729	402.042	FALSE
BW25113_4094	phnN	ribose 1,5-bisphosphokinase (NCBI)	37.1118	0.157612	1.22654	0.128502	0.897752	0.96092	4030.91	FALSE
BW25113_2095	gatZ	D-tagatose 1,6-bisphosphate aldolase 2, subunit (NCBI)	167179	0.157267	0.170421	0.922815	0.356104	0.651136	1598.91	FALSE
BW25113_4230	ytfT	predicted sugar transporter subunit: membrane component of ABC superfamily (RefSeq)	133.508	0.157174	0.240625	0.653188	0.513635	0.777956	2306.22	FALSE
BW25113_4592	cbdX	hypothetical protein (RefSeq)	42.4361	0.15688	0.258899	0.60595	0.544548	0.797967	2445.02	FALSE
BW25113_0540	insE1		189.472	0.156756	0.131036	1.19628	0.231588	0.527251	1039.83	FALSE
BW25113_2488	hyfH	hydrogenase 4, Fe-S subunit (NCBI)	72.6823	0.15642	0.252503	0.619478	0.535602	0.793434	2404.85	FALSE
BW25113_0280	yagN	CP4-6 prophage; predicted protein (NCBI)	1956.78	0.156392	0.126909	1.23232	0.217829	0.508881	978.053	FALSE
BW25113_0444	queC	predicted aluminum resistance protein (NCBI)	3836.32	0.1563	0.0709076	2.20428	0.027505	0.141898	123.497	FALSE
BW25113_1985	yeeO	predicted multidrug efflux system (RefSeq)	414.199	0.156229	0.201189	0.776527	0.437438	0.726744	1964.1	FALSE
BW25113_1564	relB		1123.1	0.156102	0.0906521	1.72199	0.0850719	0.292365	381.973	FALSE
BW25113_3361	fic	stationary-phase protein, cell division (NCBI)	349.401	0.156013	0.213575	0.730483	0.465095	0.747406	2088.28	FALSE
BW25113_3865	yihA		6511.54	0.156003	0.0975043	1.59996	0.109608	0.342754	492.138	FALSE
BW25113_0394	mak	possible NAGC-like transcriptional regulator (VIMSS)	1642.06	0.155951	0.12916	1.20743	0.227266	0.522605	1020.43	FALSE
BW25113_2126	yehU	predicted sensory kinase in two-component system with YehT (NCBI)	3954.54	0.155941	0.123219	1.26556	0.205669	0.493762	923.453	FALSE
BW25113_2713	hydN	formate dehydrogenase-H, [4Fe-4S] ferredoxin subunit (NCBI)	115.199	0.155812	0.296607	0.525316	0.599364	0.832766	2691.14	FALSE
BW25113_3291	mscL	large-conductance mechanosensitive channel (NCBI)	3538.21	0.155471	0.0905954	1.7161	0.0861438	0.294273	386.786	FALSE
BW25113_2382	ypdC	predicted DNA-binding protein (NCBI)	517.729	0.155416	0.139219	1.11634	0.264276	0.563233	1186.6	FALSE
BW25113_2838	lysA	diaminopimelate decarboxylase, PLP-binding (NCBI)	677.674	0.155287	0.149786	1.03672	0.299864	0.596652	1346.39	FALSE
BW25113_1895	uspC	universal stress protein (NCBI)	607.119	0.155086	0.347428	0.446383	0.655321	0.856844	2942.39	FALSE
BW25113_1428	ydcK	predicted enzyme (NCBI)	256.831	0.154878	0.198095	0.78184	0.434309	0.725414	1950.05	FALSE
BW25113_2125	yehT	orf, hypothetical protein (VIMSS)	3082.44	0.154832	0.117435	1.31846	0.187351	0.469583	841.208	FALSE
BW25113_0216	aspV	tRNA-Asp (NCBI)	85.7767	0.154723	0.364656	0.424299	0.671347	0.863522	3014.35	FALSE
BW25113_1027	insE1		239.383	0.154304	0.120562	1.27987	0.200591	0.486328	900.655	FALSE
BW25113_4013	metA	homoserine O-succinyltransferase (NCBI)	346.983	0.154242	0.116955	1.31881	0.187232	0.469583	840.67	FALSE
BW25113_4345	mcrC		5.94815	0.154152	0.62652	0.246045	0.805648	0.924975	3617.36	FALSE
BW25113_0997	torA	trimethylamine N-oxide (TMAO) reductase I, catalytic subunit (NCBI)	238.418	0.154106	0.144411	1.06713	0.285912	0.582351	1283.74	FALSE
BW25113_2916	argP	chromosome replication initiation inhibitor protein (NCBI)	3374.2	0.154065	0.150563	1.02326	0.306186	0.601656	1374.77	FALSE
BW25113_0104	guaC	guanosine 5'-monophosphate oxidoreductase (NCBI)	7625.08	0.153896	0.139476	1.10339	0.269859	0.569032	1211.67	FALSE
BW25113_3616	tdh	L-threonine 3-dehydrogenase (NCBI)	31920.6	0.153751	0.0868415	1.77048	0.076647	0.273268	344.145	FALSE
BW25113_0902	pflA	pyruvate formate lyase activating enzyme 1 (NCBI)	3168.41	0.153666	0.16709	0.919663	0.357749	0.652546	1606.29	FALSE
BW25113_2081	yegQ	predicted peptidase (NCBI)	6337.41	0.153577	0.232213	0.66136	0.508381	0.776443	2282.63	FALSE
BW25113_1816	yoaE	fused predicted membrane protein/conserved protein (NCBI)	2597.5	0.153565	0.111597	1.37606	0.168802	0.443601	757.922	FALSE
BW25113_1827	kdgR	predicted DNA-binding transcriptional regulator (NCBI)	5468.71	0.153325	0.113366	1.35248	0.17622	0.453378	791.229	FALSE
BW25113_0443	fadM	hypothetical protein (NCBI)	184.959	0.153055	0.240674	0.635945	0.524812	0.784678	2356.41	FALSE
BW25113_2913	serA	D-3-phosphoglycerate dehydrogenase (NCBI)	2954.39	0.151474	0.169419	0.894078	0.37128	0.666637	1667.05	FALSE
BW25113_0138	yadM	putative fimbrial-like protein (VIMSS)	41.3511	0.151405	0.2963	0.510985	0.609362	0.837802	2736.03	FALSE
BW25113_0894	dmsA	anaerobic dimethyl sulfoxide reductase subunit A (VIMSS)	4857.96	0.15126	0.566424	0.267043	0.789436	0.919755	3544.57	FALSE
BW25113_3279	yrdA	putative transferase (VIMSS)	3872.87	0.150951	0.140554	1.07397	0.282837	0.580984	1269.94	FALSE
BW25113_3749	rbsA	fused D-ribose transporter subunits of ABC superfamily: ATP-binding components (NCBI)	14951.7	0.150912	0.126602	1.19203	0.233251	0.529129	1047.3	FALSE
BW25113_1419	ydcA	hypothetical protein (NCBI)	518.438	0.150195	0.124801	1.20348	0.228792	0.524692	1027.28	FALSE
BW25113_0682	chiQ	predicted lipoprotein (NCBI)	174.889	0.149908	0.217056	0.690644	0.489789	0.765809	2199.15	FALSE
BW25113_4212	ytfH	orf, hypothetical protein (VIMSS)	285.062	0.149871	0.144046	1.04044	0.298136	0.594846	1338.63	FALSE
BW25113_1338	abgA	putative aminohydrolase (EC 3.5.1.14) (VIMSS)	141.927	0.149862	0.232583	0.644338	0.519356	0.779382	2331.91	FALSE
BW25113_3074	ygjH	hypothetical protein (NCBI)	296.072	0.149436	0.163425	0.914401	0.360506	0.654908	1618.67	FALSE
BW25113_0506	allR	DNA-binding transcriptional repressor (NCBI)	4610.63	0.149334	0.118019	1.26534	0.205749	0.493762	923.813	FALSE
BW25113_3754	hsrA	predicted multidrug or homocysteine efflux system (NCBI)	1088.74	0.149325	0.170119	0.877767	0.38007	0.674767	1706.51	FALSE
BW25113_1477	yddM		911.733	0.148861	0.111692	1.33278	0.182605	0.463289	819.896	FALSE
BW25113_4152	frdC	fumarate reductase subunit C (NCBI)	2333.32	0.148801	0.169408	0.878359	0.379749	0.67454	1705.07	FALSE
BW25113_2901	bglA	6-phospho-beta-glucosidase A (NCBI)	9749.9	0.148685	0.10501	1.41592	0.156799	0.424196	704.026	FALSE
BW25113_2520	yfhM	hypothetical protein (NCBI)	12296.1	0.148308	0.0927807	1.59848	0.109936	0.343233	493.613	FALSE
BW25113_3951	pflD	predicted formate acetyltransferase 2 (pyruvate formate lyase II) (NCBI)	408.163	0.148274	0.183099	0.8098	0.418055	0.709916	1877.07	FALSE
BW25113_1535	dgcZ	hypothetical protein (NCBI)	832.037	0.148089	0.140981	1.05042	0.293526	0.591345	1317.93	FALSE
BW25113_4190	yjfP	predicted hydrolase (NCBI)	799.847	0.14807	0.115092	1.28654	0.198255	0.48407	890.164	FALSE
BW25113_0109	nadC	nicotinate-nucleotide pyrophosphorylase (NCBI)	3020.06	0.147935	0.118586	1.24749	0.212218	0.502279	952.859	FALSE
BW25113_2915	yqfE	hypothetical protein (RefSeq)	56.1532	0.147726	0.250918	0.588744	0.556033	0.803374	2496.59	FALSE
BW25113_1131	purB		11717.7	0.147119	0.0862288	1.70615	0.0879809	0.299148	395.034	FALSE
BW25113_3955	eptC	conserved inner membrane protein (NCBI)	11121	0.147022	0.106689	1.37805	0.168188	0.443028	755.166	FALSE
BW25113_3800	aslB	predicted regulator of arylsulfatase activity (NCBI)	390.834	0.146984	0.153162	0.959664	0.337224	0.632366	1514.14	FALSE
BW25113_0974	hyaC	hydrogenase 1, b-type cytochrome subunit (NCBI)	49.8381	0.146856	0.278052	0.528162	0.597387	0.832301	2682.27	FALSE
BW25113_1306	pspC	DNA-binding transcriptional activator (NCBI)	524.737	0.146664	0.107614	1.36286	0.172925	0.449164	776.434	FALSE
BW25113_3883	yihV	putative kinase (VIMSS)	161.058	0.146614	0.176121	0.832466	0.405146	0.695913	1819.11	FALSE
BW25113_0502	ylbG		274.802	0.14653	0.173716	0.843505	0.398946	0.690088	1791.27	FALSE
BW25113_0957	ompA	outer membrane protein A (3a;II*;G;d) (NCBI)	649986	0.146349	0.079717	1.83586	0.0663789	0.25415	298.041	FALSE
BW25113_3263	yhdU	predicted membrane protein (NCBI)	69.2991	0.146131	0.385083	0.37948	0.704331	0.882984	3162.45	FALSE
BW25113_1303	pspF	psp operon transcriptional activator (VIMSS)	1068.08	0.146098	0.177549	0.822862	0.410586	0.702261	1843.53	FALSE
BW25113_1758	ynjF	putative cytochrome oxidase (VIMSS)	314.782	0.146053	0.134005	1.08991	0.275754	0.573537	1238.13	FALSE
BW25113_3026	qseC	sensory histidine kinase in two-component regulatory system with QseB (NCBI)	1661.76	0.146004	0.152429	0.957853	0.338137	0.632702	1518.23	FALSE
BW25113_0481	ybaK	hypothetical protein (NCBI)	1064.21	0.145945	0.0906337	1.61027	0.107338	0.338976	481.947	FALSE
BW25113_4417	rybB		42.8745	0.145923	0.267052	0.546419	0.584778	0.824507	2625.65	FALSE
BW25113_3679	yidK	predicted transporter (NCBI)	112.435	0.145818	0.241733	0.60322	0.546362	0.798954	2453.17	FALSE
BW25113_4019	metH	B12-dependent methionine synthase (NCBI)	8371.42	0.1457	0.154483	0.943147	0.345606	0.639778	1551.77	FALSE
BW25113_0891	lolA		6204.68	0.145582	0.0769632	1.89158	0.0585464	0.23471	262.873	FALSE
BW25113_1462	yddH	orf, hypothetical protein (VIMSS)	186.301	0.145478	0.158942	0.91529	0.360039	0.654857	1616.58	FALSE
BW25113_2318	truA	tRNA pseudouridine synthase A (NCBI)	15.7746	0.145153	0.416798	0.348258	0.727646	0.896531	3267.13	FALSE
BW25113_2924	mscS	mechanosensitive channel (NCBI)	4040.06	0.144506	0.143549	1.00666	0.314096	0.609569	1410.29	FALSE
BW25113_4539	yoeB		1116.23	0.144487	0.130333	1.1086	0.267604	0.567091	1201.54	FALSE
BW25113_1982	amn	AMP nucleosidase (NCBI)	4579.64	0.14438	0.123811	1.16613	0.243562	0.542502	1093.59	FALSE
BW25113_1661	cfa	cyclopropane fatty acyl phospholipid synthase (unsaturated-phospholipid methyltransferase) (NCBI)	3040.74	0.144109	0.158363	0.909995	0.362825	0.657253	1629.08	FALSE
BW25113_0695	kdpD	fused sensory histidine kinase in two-component regulatory system with KdpE: signal sensing protein (NCBI)	1096.5	0.144106	0.11058	1.30318	0.192513	0.477603	864.383	FALSE
BW25113_1694	ydiF	fused predicted acetyl-CoA:acetoacetyl-CoA transferase: alpha subunit/beta subunit (NCBI)	125.403	0.144068	0.308699	0.466693	0.640719	0.85163	2876.83	FALSE
BW25113_0652	gltL	glutamate and aspartate transporter subunit (NCBI)	1532.19	0.14401	0.158163	0.910516	0.362551	0.657043	1627.85	FALSE
BW25113_3727	pstC	phosphate transporter subunit (NCBI)	1630.48	0.143719	0.144232	0.99644	0.319036	0.614428	1432.47	FALSE
BW25113_4493	gapC		6159.92	0.143604	0.0894303	1.60577	0.108325	0.340557	486.38	FALSE
BW25113_3642	pyrE	orotate phosphoribosyltransferase (NCBI)	383.428	0.143089	0.161286	0.887179	0.374983	0.670328	1683.67	FALSE
BW25113_3405	ompR	osmolarity response regulator (NCBI)	6260.61	0.143081	0.101227	1.41346	0.15752	0.424669	707.266	FALSE
BW25113_0710	ybgI	conserved metal-binding protein (NCBI)	3339.93	0.14308	0.164551	0.869516	0.384565	0.678831	1726.7	FALSE
BW25113_2787	gudD	(D)-glucarate dehydratase 1 (NCBI)	353.323	0.142421	0.141593	1.00585	0.314487	0.609569	1412.05	FALSE
BW25113_4392	slt	soluble lytic murein transglycosylase (VIMSS)	2569.4	0.142243	0.095207	1.49404	0.135166	0.389102	606.895	FALSE
BW25113_2539	hcaF	3-phenylpropionate dioxygenase, small (beta) subunit (NCBI)	70.9588	0.141976	0.258873	0.548439	0.58339	0.823588	2619.42	FALSE
BW25113_3678	yidJ	predicted sulfatase/phosphatase (NCBI)	183.692	0.141722	0.171962	0.824143	0.409858	0.70198	1840.26	FALSE
BW25113_1407	ydbD	orf, hypothetical protein (VIMSS)	117.296	0.141529	0.199201	0.710483	0.477404	0.755146	2143.55	FALSE
BW25113_0813	rhtA	threonine and homoserine efflux system (NCBI)	894.828	0.141464	0.1058	1.33709	0.181193	0.460752	813.558	FALSE
BW25113_2372	yfdV	predicted transporter (NCBI)	36.9081	0.141432	0.341094	0.414641	0.678405	0.866993	3046.04	FALSE
BW25113_3032	cpdA	cyclic 3',5'-adenosine monophosphate phosphodiesterase (NCBI)	6515.59	0.141416	0.0750251	1.88492	0.0594409	0.236464	266.889	FALSE
BW25113_0624	flc	camphor resistance protein CrcB (NCBI)	759.065	0.141172	0.108607	1.29985	0.193653	0.479075	869.503	FALSE
BW25113_3599	mtlA	fused mannitol-specific PTS enzymes: IIA components/IIB components/IIC components (NCBI)	9039.86	0.141096	0.188644	0.747951	0.45449	0.737928	2040.66	FALSE
BW25113_4298	yjhH	putative lyase/synthase (VIMSS)	304.523	0.141053	0.134473	1.04893	0.294212	0.591594	1321.01	FALSE
BW25113_2874	yqeA	predicted amino acid kinase (NCBI)	339.109	0.140964	0.131628	1.07092	0.284204	0.581434	1276.07	FALSE
BW25113_2270	yfbK	hypothetical protein (NCBI)	162.138	0.140646	0.256285	0.548788	0.583151	0.823509	2618.35	FALSE
BW25113_4248	yjgH	predicted mRNA endoribonuclease (NCBI)	130.52	0.140254	0.165845	0.845696	0.397723	0.68975	1785.77	FALSE
BW25113_0110	ampD	N-acetyl-anhydromuranmyl-L-alanine amidase (NCBI)	1284.49	0.140144	0.150557	0.930839	0.351937	0.64642	1580.2	FALSE
BW25113_0430	cyoC	cytochrome o ubiquinol oxidase subunit III (NCBI)	62576.7	0.139978	0.0715212	1.95716	0.0503287	0.21122	225.976	FALSE
BW25113_4566	yjhX	hypothetical protein (NCBI)	288.703	0.139802	0.110574	1.26433	0.206112	0.494094	925.441	FALSE
BW25113_1068	yceM	predicted oxidoreductase with NAD(P)-binding Rossmann-fold domain (NCBI)	2297.96	0.139472	0.127078	1.09753	0.272411	0.570294	1223.13	FALSE
BW25113_1175	minD	membrane ATPase of the MinC-MinD-MinE system (NCBI)	21825	0.139201	0.107174	1.29883	0.194001	0.479075	871.064	FALSE
BW25113_1430	tehB	predicted S-adenosyl-L-methionine-dependent methyltransferase (NCBI)	1898.5	0.139067	0.0911605	1.52552	0.12713	0.374039	570.814	FALSE
BW25113_3130	yhaV	hypothetical protein (NCBI)	1562.68	0.138915	0.0907943	1.53	0.126017	0.372597	565.818	FALSE
BW25113_2598	pheL		138.952	0.138817	0.137819	1.00724	0.313818	0.609569	1409.04	FALSE
BW25113_1563	relE	Qin prophage; toxin of the RelE-RelB toxin-antitoxin system (NCBI)	1507.35	0.138815	0.0926156	1.49883	0.133917	0.386892	601.289	FALSE
BW25113_1575	dicB	Qin prophage; cell division inhibition protein (NCBI)	5.7319	0.138795	0.762734	0.18197	0.855606	0.945003	3841.67	FALSE
BW25113_0452	tesB	acyl-CoA thioesterase II (NCBI)	2048.64	0.138322	0.0885763	1.56162	0.118378	0.358657	531.515	FALSE
BW25113_0960	yccS	orf, hypothetical protein (VIMSS)	3901.04	0.138069	0.110461	1.24993	0.211324	0.502021	948.845	FALSE
BW25113_3929	rraA	ribonuclease activity regulator protein RraA (NCBI)	8780.06	0.13802	0.14051	0.98228	0.325962	0.620603	1463.57	FALSE
BW25113_2345	yfdF		90.1035	0.137808	0.219213	0.628648	0.529579	0.789701	2377.81	FALSE
BW25113_0962	helD	DNA helicase IV (NCBI)	3643.24	0.137785	0.0952943	1.44588	0.14821	0.410187	665.461	FALSE
BW25113_0145	dksA	DNA-binding transcriptional regulator of rRNA transcription, DnaK suppressor protein (NCBI)	51195.2	0.137742	0.138344	0.995646	0.319422	0.614685	1434.2	FALSE
BW25113_3037	ygiB	conserved outer membrane protein (RefSeq)	7844.7	0.137616	0.106046	1.2977	0.19439	0.479075	872.811	FALSE
BW25113_1298	puuD	probable amidotransferase subunit (VIMSS)	713.364	0.137321	0.205182	0.669262	0.503328	0.77356	2259.94	FALSE
BW25113_1382	ynbE	predicted lipoprotein (NCBI)	250.196	0.137276	0.136544	1.00536	0.314721	0.609569	1413.1	FALSE
BW25113_1217	chaB	cation transport regulator (NCBI)	88.9542	0.137057	0.255879	0.535632	0.592213	0.828458	2659.04	FALSE
BW25113_3351	kefG	glutathione-regulated potassium-efflux system ancillary protein (NCBI)	760.015	0.136537	0.163107	0.837103	0.402535	0.693146	1807.38	FALSE
BW25113_1363	trkG		517.558	0.136448	0.168629	0.80916	0.418423	0.710272	1878.72	FALSE
BW25113_2577	yfiE	putative transcriptional regulator LYSR-type (VIMSS)	543.898	0.13615	0.126168	1.07912	0.280536	0.57918	1259.61	FALSE
BW25113_3821	pldA	outer membrane phospholipase A (NCBI)	3847.65	0.136059	0.129868	1.04767	0.294789	0.592326	1323.6	FALSE
BW25113_0429	cyoD	cytochrome o ubiquinol oxidase subunit IV (NCBI)	40475.5	0.135883	0.0675816	2.01065	0.044362	0.194949	199.185	FALSE
BW25113_1671	ydhX	predicted 4Fe-4S ferridoxin-type protein (RefSeq)	70.3541	0.135484	0.249754	0.542471	0.587494	0.824961	2637.85	FALSE
BW25113_0601	ybdM	hypothetical protein (NCBI)	216.513	0.135345	0.129415	1.04583	0.295641	0.593136	1327.43	FALSE
BW25113_3141	agaI	galactosamine-6-phosphate isomerase (NCBI)	68.5758	0.135175	0.248885	0.543124	0.587045	0.824942	2635.83	FALSE
BW25113_3378	yhfU	orf, hypothetical protein (VIMSS)	104.369	0.135131	0.188022	0.718697	0.472327	0.751738	2120.75	FALSE
BW25113_0369	hemB		7944.15	0.135083	0.0871541	1.54994	0.121156	0.36359	543.992	FALSE
BW25113_2967	pheV		33.4461	0.134866	0.489372	0.275589	0.782864	0.91731	3515.06	FALSE
BW25113_0135	yadC	predicted fimbrial-like adhesin protein (NCBI)	162.807	0.134182	0.194915	0.688411	0.491194	0.767223	2205.46	FALSE
BW25113_0013	yaaI	hypothetical protein (NCBI)	60.5951	0.134172	0.26154	0.513005	0.607948	0.83712	2729.68	FALSE
BW25113_2379	alaC	hypothetical protein (NCBI)	2203.02	0.134051	0.182929	0.732803	0.463679	0.747158	2081.92	FALSE
BW25113_2135	yohC	orf, hypothetical protein (VIMSS)	73.7069	0.134047	0.232192	0.577311	0.563729	0.808432	2531.14	FALSE
BW25113_0107	hofB	conserved protein with nucleoside triphosphate hydrolase domain (NCBI)	349.685	0.13399	0.18337	0.730705	0.464959	0.747406	2087.67	FALSE
BW25113_2927	epd	D-erythrose 4-phosphate dehydrogenase (NCBI)	17203.3	0.133787	0.128917	1.03777	0.299376	0.59662	1344.2	FALSE
BW25113_1320	ycjW	predicted DNA-binding transcriptional regulator (NCBI)	715.107	0.133775	0.108938	1.22799	0.219449	0.51182	985.328	FALSE
BW25113_4263	yjgR	predicted ATPase (NCBI)	825.825	0.132481	0.123879	1.06943	0.284874	0.581434	1279.09	FALSE
BW25113_2162	rihB	ribonucleoside hydrolase 2 (NCBI)	33.6609	0.132412	0.354328	0.373698	0.708629	0.885391	3181.74	FALSE
BW25113_0786	ybhL	predicted inner membrane protein (NCBI)	2927.3	0.132399	0.131241	1.00883	0.313058	0.608717	1405.63	FALSE
BW25113_4324	uxuR	DNA-binding transcriptional repressor (NCBI)	1830.66	0.132264	0.0702444	1.88291	0.0597126	0.237051	268.11	FALSE
BW25113_3748	rbsD	D-ribose high-affinity transport system; membrane-associated protein (VIMSS)	17448.3	0.132047	0.149281	0.884556	0.376396	0.671974	1690.02	FALSE
BW25113_1386	tynA	tyramine oxidase, copper-requiring (NCBI)	228.634	0.131905	0.174414	0.756276	0.449484	0.73368	2018.18	FALSE
BW25113_0932	pepN	aminopeptidase N (NCBI)	29550	0.131821	0.116082	1.13559	0.256129	0.555154	1150.02	FALSE
BW25113_1992	cobS	cobalamin synthase (NCBI)	778.208	0.131771	0.151166	0.871702	0.383371	0.677748	1721.34	FALSE
BW25113_0515	allE	hypothetical protein (NCBI)	573.836	0.131676	0.0996043	1.32199	0.18617	0.467828	835.904	FALSE
BW25113_2082	ogrK	DNA-binding transcriptional regulator prophage P2 remnant (NCBI)	192.028	0.131556	0.139784	0.941141	0.346632	0.639905	1556.38	FALSE
BW25113_0676	nagC	DNA-binding transcriptional dual regulator, repressor of N-acetylglucosamine (NCBI)	6134.35	0.131479	0.070028	1.87753	0.060446	0.238903	271.403	FALSE
BW25113_1270	btuR	cob(I)yrinic acid a,c-diamide adenosyltransferase (NCBI)	1990.61	0.131377	0.104538	1.25673	0.208851	0.49773	937.74	FALSE
BW25113_2355	yfdL	CPS-53 (KpLE1) prophage; conserved protein (RefSeq)	21.1874	0.131177	0.404837	0.324024	0.74592	0.905661	3349.18	FALSE
BW25113_1695	ydiO	putative oxidoreductase (VIMSS)	117.581	0.131121	0.219524	0.597296	0.55031	0.799314	2470.89	FALSE
BW25113_0095	ftsZ		28669.8	0.130865	0.0575401	2.27432	0.0229467	0.12608	103.031	FALSE
BW25113_0251	yafY	CP4-6 prophage; predicted DNA-binding transcriptional regulator (RefSeq)	232.59	0.130824	0.17471	0.748808	0.453973	0.737805	2038.34	FALSE
BW25113_1927	amyA	cytoplasmic alpha-amylase (NCBI)	1332.48	0.130794	0.0956004	1.36814	0.171269	0.447458	768.998	FALSE
BW25113_3474	yhhT	orf, hypothetical protein (VIMSS)	392.368	0.130504	0.13834	0.943358	0.345498	0.639778	1551.29	FALSE
BW25113_0160	dgt	deoxyguanosinetriphosphate triphosphohydrolase (NCBI)	2230.34	0.130363	0.158989	0.819951	0.412244	0.703423	1850.98	FALSE
BW25113_2687	luxS	S-ribosylhomocysteinase (NCBI)	7192.99	0.130261	0.0812205	1.60379	0.108759	0.341398	488.33	FALSE
BW25113_1174	minE		6649.07	0.130065	0.116023	1.12103	0.262276	0.56153	1177.62	FALSE
BW25113_4561	insM	transposase (RefSeq)	75.4935	0.130046	0.285371	0.455709	0.648599	0.854746	2912.21	FALSE
BW25113_1708	nlpC	predicted lipoprotein (NCBI)	1191.96	0.130026	0.127328	1.02119	0.307166	0.602685	1379.17	FALSE
BW25113_2624	alpA	CP4-57 prophage; DNA-binding transcriptional activator (NCBI)	31.6452	0.129723	0.391581	0.331281	0.740432	0.902045	3324.54	FALSE
BW25113_1464	yddE	hypothetical protein (NCBI)	1366.72	0.129709	0.0966764	1.34168	0.179699	0.459038	806.85	FALSE
BW25113_1163	bluF	predicted FAD-binding phosphodiesterase (NCBI)	1438.84	0.129422	0.398703	0.324607	0.745478	0.905555	3347.2	FALSE
BW25113_3057	bacA	undecaprenyl pyrophosphate phosphatase (NCBI)	4007.05	0.129396	0.0644806	2.00675	0.0447764	0.195428	201.046	FALSE
BW25113_3590	selB	selenocysteinyl-tRNA-specific translation factor (NCBI)	3976.22	0.129153	0.0608293	2.1232	0.0337375	0.16136	151.481	FALSE
BW25113_3114	tdcE	pyruvate formate-lyase 4/2-ketobutyrate formate-lyase (NCBI)	673.173	0.128881	0.226689	0.568538	0.56967	0.812645	2557.82	FALSE
BW25113_1874	cutC	copper homeostasis protein (NCBI)	1780.1	0.128732	0.0956412	1.34599	0.178305	0.457563	800.587	FALSE
BW25113_0808	ybiO	putative transport protein (VIMSS)	372.35	0.128181	0.132318	0.968734	0.332678	0.628793	1493.72	FALSE
BW25113_0009	mog	molybdenum cofactor biosynthesis protein (NCBI)	3582.93	0.127832	0.0635401	2.01183	0.0442381	0.194596	198.629	FALSE
BW25113_3509	hdeB	orf, hypothetical protein (VIMSS)	121.104	0.127724	0.217445	0.587384	0.556946	0.803999	2500.69	FALSE
BW25113_1225	narH	nitrate reductase 1, beta (Fe-S) subunit (NCBI)	488.355	0.1275	0.272421	0.468026	0.639766	0.851626	2872.55	FALSE
BW25113_3023	ygiV	predicted transcriptional regulator (NCBI)	4499.59	0.127408	0.183555	0.694117	0.487609	0.763466	2189.36	FALSE
BW25113_1969	yedW	putative 2-component transcriptional regulator (VIMSS)	665.309	0.127399	0.133474	0.95449	0.339836	0.633812	1525.86	FALSE
BW25113_2839	lysR	DNA-binding transcriptional dual regulator (NCBI)	885.859	0.127215	0.0796326	1.59752	0.110149	0.343248	494.569	FALSE
BW25113_2721	hycE	hydrogenase 3, large subunit (NCBI)	157.283	0.127064	0.164394	0.772927	0.439566	0.72818	1973.65	FALSE
BW25113_0827	moeA	molybdopterin biosynthesis protein (NCBI)	4696.07	0.126962	0.130513	0.97279	0.330658	0.627551	1484.65	FALSE
BW25113_3661	nlpA	cytoplasmic membrane lipoprotein-28 (NCBI)	840.238	0.126953	0.196243	0.646921	0.517683	0.778899	2324.4	FALSE
BW25113_0428	cyoE	protoheme IX farnesyltransferase (NCBI)	94585.2	0.126854	0.0671677	1.88862	0.0589432	0.235668	264.655	FALSE
BW25113_2448	yffQ	CPZ-55 prophage; predicted protein (RefSeq)	63.3086	0.126742	0.263	0.481908	0.629871	0.847534	2828.12	FALSE
BW25113_1765	ydjA		3698.27	0.126576	0.0880201	1.43803	0.150425	0.414237	675.409	FALSE
BW25113_1906	yecH		366.45	0.126077	0.305842	0.41223	0.680171	0.868382	3053.97	FALSE
BW25113_3922	yiiS	hypothetical protein (NCBI)	836.656	0.125809	0.164715	0.763798	0.444988	0.731093	1998	FALSE
BW25113_4090	rpiB	ribose-5-phosphate isomerase B (NCBI)	557.412	0.125241	0.272119	0.460242	0.645343	0.854746	2897.59	FALSE
BW25113_2267	elaA	predicted acyltransferase with acyl-CoA N-acyltransferase domain (NCBI)	903.608	0.125072	0.145217	0.86128	0.389084	0.682234	1746.99	FALSE
BW25113_0485	glsA	predicted glutaminase (NCBI)	141.642	0.124893	0.300225	0.415997	0.677412	0.866205	3041.58	FALSE
BW25113_2540	hcaC	3-phenylpropionate dioxygenase, predicted ferredoxin subunit (NCBI)	55.5638	0.124477	0.285892	0.4354	0.663272	0.862144	2978.09	FALSE
BW25113_1448	mnaT	predicted acyltransferase with acyl-CoA N-acyltransferase domain (NCBI)	852.163	0.124407	0.177946	0.699127	0.484472	0.761484	2175.28	FALSE
BW25113_2880	ygfM	predicted oxidoreductase (NCBI)	91.9156	0.12429	0.262643	0.473228	0.636051	0.849313	2855.87	FALSE
BW25113_0227	yafL	predicted lipoprotein and C40 family peptidase (NCBI)	83.788	0.124211	0.249639	0.497564	0.618791	0.841211	2778.37	FALSE
BW25113_1168	ycgG	putative proteases (VIMSS)	77.0538	0.124209	0.291693	0.425823	0.670237	0.863522	3009.36	FALSE
BW25113_0952	pqiC	conserved protein (RefSeq)	1960.24	0.124201	0.08765	1.41702	0.156478	0.424196	702.587	FALSE
BW25113_1861	ruvA		2382.35	0.124097	0.0847114	1.46494	0.142937	0.401299	641.787	FALSE
BW25113_0120	speD	S-adenosylmethionine decarboxylase proenzyme (NCBI)	22979.6	0.124015	0.0869137	1.42688	0.153616	0.419702	689.735	FALSE
BW25113_3461	rpoH		17335	0.123973	0.140273	0.883801	0.376804	0.671974	1691.85	FALSE
BW25113_2793	syd	SecY interacting protein Syd (NCBI)	1590.42	0.123775	0.076577	1.61635	0.106018	0.336464	476.023	FALSE
BW25113_1035	ycdY	hypothetical protein (NCBI)	3259.54	0.123705	0.0669716	1.84712	0.0647291	0.250525	290.634	FALSE
BW25113_4124	dcuR	DNA-binding response regulator in two-component regulatory system with DcuS (NCBI)	1568.54	0.123704	0.0792709	1.56052	0.118636	0.358822	532.677	FALSE
BW25113_3383	yhfZ	hypothetical protein (NCBI)	1387.62	0.123498	0.214176	0.576619	0.564197	0.80873	2533.24	FALSE
BW25113_0292	ecpB	hypothetical protein (NCBI)	77.1814	0.123441	0.25292	0.488063	0.625505	0.845206	2808.52	FALSE
BW25113_4182	yjfJ	predicted transcriptional regulator effector protein (NCBI)	73.7842	0.123083	0.274857	0.447809	0.654291	0.856844	2937.77	FALSE
BW25113_1644	ydhJ	putative membrane protein (VIMSS)	10.3889	0.123039	0.503231	0.244498	0.806846	0.925001	3622.74	FALSE
BW25113_2939	yqgB	predicted protein (RefSeq)	2385.54	0.12299	0.182068	0.675517	0.499348	0.77142	2242.07	FALSE
BW25113_3481	nikR	nickel responsive regulator (NCBI)	533.86	0.12293	0.116077	1.05904	0.289584	0.586767	1300.23	FALSE
BW25113_4243	ridA	orf, hypothetical protein (VIMSS)	12373.2	0.122848	0.0619643	1.98256	0.0474166	0.2028	212.9	FALSE
BW25113_2263	menH	predicted peptidase (NCBI)	1460.26	0.122725	0.0846756	1.44936	0.147238	0.408002	661.099	FALSE
BW25113_0348	mhpB	2,3-dihydroxyphenylpropionate 1,2-dioxygenase (NCBI)	49.6208	0.122596	0.348506	0.351776	0.725006	0.894617	3255.28	FALSE
BW25113_0178	skp	periplasmic chaperone (NCBI)	31702.7	0.122067	0.0602561	2.02581	0.0427841	0.189989	192.101	FALSE
BW25113_2483	hyfC	hydrogenase 4 membrane subunit (VIMSS)	37.346	0.121981	0.29281	0.416588	0.67698	0.8659	3039.64	FALSE
BW25113_1069	murJ		2700.48	0.121881	0.185827	0.655886	0.511897	0.777956	2298.42	FALSE
BW25113_1618	uidR	DNA-binding transcriptional repressor (NCBI)	2726.65	0.121815	0.153845	0.791804	0.428475	0.720335	1923.85	FALSE
BW25113_3083	higB	hypothetical protein (NCBI)	179.214	0.121769	0.213805	0.569535	0.568993	0.812092	2554.78	FALSE
BW25113_1978	yeeJ	adhesin (RefSeq)	1700.6	0.121355	0.103098	1.17708	0.239163	0.537906	1073.84	FALSE
BW25113_3747	kup	potassium transporter (NCBI)	3266.79	0.121211	0.140212	0.864487	0.387321	0.680966	1739.07	FALSE
BW25113_2352	gtrS		4284.58	0.120828	0.155825	0.775411	0.438097	0.72684	1967.05	FALSE
BW25113_1439	ydcR	fused predicted DNA-binding transcriptional regulator/predicted amino transferase (NCBI)	1482.3	0.120432	0.231709	0.519754	0.603235	0.834333	2708.53	FALSE
BW25113_3733	atpG		148592	0.120346	0.0577724	2.0831	0.0372418	0.172104	167.216	FALSE
BW25113_1908	yecA	conserved metal-binding protein (NCBI)	4744.94	0.120335	0.0950179	1.26644	0.205355	0.493602	922.044	FALSE
BW25113_2294	yfbU	orf, hypothetical protein (VIMSS)	4273.37	0.119911	0.151696	0.790472	0.429252	0.720748	1927.34	FALSE
BW25113_2845	yqeG	predicted transporter (NCBI)	3814.01	0.119863	0.20059	0.597553	0.550138	0.799314	2470.12	FALSE
BW25113_3890	yiiF	orf, hypothetical protein (VIMSS)	103.99	0.119793	0.192423	0.622551	0.533579	0.791986	2395.77	FALSE
BW25113_4113	basR	DNA-binding response regulator in two-component regulatory system with BasS (NCBI)	2628.07	0.11976	0.143134	0.836695	0.402764	0.69315	1808.41	FALSE
BW25113_0726	sucA	alpha-ketoglutarate decarboxylase (NCBI)	118555	0.119684	0.175158	0.683291	0.494423	0.767692	2219.96	FALSE
BW25113_2428	murQ	N-acetylmuramic acid-6-phosphate etherase (NCBI)	3497.09	0.119522	0.124203	0.962316	0.335891	0.630393	1508.15	FALSE
BW25113_1774	ydjJ	predicted oxidoreductase, Zn-dependent and NAD(P)-binding (NCBI)	180.301	0.119496	0.235407	0.507613	0.611725	0.838658	2746.64	FALSE
BW25113_0431	cyoB	cytochrome o ubiquinol oxidase subunit I (NCBI)	203831	0.119361	0.0739073	1.61502	0.106307	0.336982	477.32	FALSE
BW25113_2300	yfcE	orf, hypothetical protein (VIMSS)	3409.48	0.119014	0.0730774	1.62861	0.103396	0.331796	464.247	FALSE
BW25113_0266	yagB	orf, hypothetical protein (VIMSS)	281.896	0.118987	0.163337	0.728473	0.466324	0.747922	2093.79	FALSE
BW25113_2492	focB	predicted formate transporter (NCBI)	339.515	0.118924	0.158445	0.75057	0.452911	0.736433	2033.57	FALSE
BW25113_1707	ydiV	hypothetical protein (NCBI)	380.336	0.118779	0.208457	0.5698	0.568813	0.812092	2553.97	FALSE
BW25113_4486	yjiV	conserved protein (pseudogene) (RefSeq)	848.06	0.118694	0.17382	0.682854	0.494699	0.767855	2221.2	FALSE
BW25113_1875	yecM	orf, hypothetical protein (VIMSS)	1516.82	0.118649	0.0922039	1.28681	0.19816	0.48407	889.739	FALSE
BW25113_0066	thiQ	thiamin transporter subunit (NCBI)	771.192	0.118544	0.118719	0.998521	0.318027	0.613582	1427.94	FALSE
BW25113_3338	chiA	periplasmic endochitinase (NCBI)	1924.47	0.118279	0.0835798	1.41516	0.157022	0.424196	705.03	FALSE
BW25113_1373	tfaR		60.4625	0.11824	0.248793	0.475253	0.634606	0.849125	2849.38	FALSE
BW25113_3583	sgbE	L-ribulose-5-phosphate 4-epimerase (NCBI)	117.171	0.118233	0.21344	0.553943	0.579618	0.819813	2602.48	FALSE
BW25113_0432	cyoA	cytochrome o ubiquinol oxidase subunit II (NCBI)	134014	0.118079	0.105744	1.11664	0.264148	0.563233	1186.02	FALSE
BW25113_3210	arcB	hybrid sensory histidine kinase in two-component regulatory system with ArcA (NCBI)	9841.52	0.117834	0.132194	0.891371	0.37273	0.668168	1673.56	FALSE
BW25113_3382	yhfY	orf, hypothetical protein (VIMSS)	326.31	0.117344	0.206062	0.56946	0.569044	0.812092	2555.01	FALSE
BW25113_3418	malT	transcriptional regulator MalT (NCBI)	31353.8	0.117264	0.117345	0.99931	0.317645	0.613167	1426.22	FALSE
BW25113_0477	gsk	inosine/guanosine kinase (NCBI)	5058.83	0.117151	0.160288	0.73088	0.464852	0.747406	2087.19	FALSE
BW25113_2660	lhgO	orf, hypothetical protein (VIMSS)	274.421	0.116991	0.299802	0.390228	0.696368	0.878652	3126.69	FALSE
BW25113_3655	yicH	hypothetical protein (NCBI)	2776.28	0.116891	0.179018	0.652955	0.513785	0.777956	2306.9	FALSE
BW25113_0632	dacA	D-alanyl-D-alanine carboxypeptidase (penicillin-binding protein 5) (NCBI)	11437.7	0.116859	0.128765	0.907533	0.364125	0.658277	1634.92	FALSE
BW25113_3917	sbp	sulfate transporter subunit (NCBI)	402.251	0.116724	0.276336	0.422397	0.672735	0.863925	3020.58	FALSE
BW25113_4150	ampC	beta-lactamase/D-alanine carboxypeptidase (NCBI)	811.253	0.116587	0.110999	1.05034	0.29356	0.591345	1318.08	FALSE
BW25113_2769	ygcQ	putative flavoprotein (VIMSS)	123.409	0.116205	0.206007	0.564081	0.572699	0.814453	2571.42	FALSE
BW25113_2767	ygcO	orf, hypothetical protein (VIMSS)	141.662	0.115827	0.255884	0.452655	0.650797	0.85588	2922.08	FALSE
BW25113_2380	ypdA	predicted sensory kinase in two-component system with YpdB (NCBI)	1689.49	0.115822	0.10997	1.05321	0.292244	0.589856	1312.18	FALSE
BW25113_3734	atpA		296414	0.115752	0.0628253	1.84244	0.0654113	0.251642	293.697	FALSE
BW25113_0413	nrdR		4639.83	0.115657	0.0727072	1.59073	0.111671	0.346976	501.403	FALSE
BW25113_1715	pheM		83.2027	0.115621	0.244677	0.472544	0.636539	0.849313	2858.06	FALSE
BW25113_1255	yciC	hypothetical protein (NCBI)	3200.79	0.115531	0.11185	1.03291	0.301647	0.598217	1354.39	FALSE
BW25113_1326	mpaA	murein peptide amidase A (RefSeq)	1377.62	0.115288	0.112394	1.02575	0.305007	0.601419	1369.48	FALSE
BW25113_3908	sodA	superoxide dismutase, manganese (VIMSS)	52269.3	0.115081	0.0894167	1.28701	0.198089	0.48407	889.42	FALSE
BW25113_4138	dcuA	C4-dicarboxylate antiporter (NCBI)	20449	0.114898	0.125126	0.918259	0.358483	0.653618	1609.59	FALSE
BW25113_2935	tktA	transketolase 1, thiamin-binding (NCBI)	67812	0.114895	0.0846552	1.35721	0.174713	0.451452	784.463	FALSE
BW25113_2629	yfjM	CP4-57 prophage; predicted protein (NCBI)	59.0062	0.114841	0.246962	0.465015	0.641921	0.852468	2882.22	FALSE
BW25113_1782	mipA	scaffolding protein for murein synthesizing machinery (NCBI)	17146.5	0.114785	0.0958382	1.1977	0.231035	0.527084	1037.35	FALSE
BW25113_3483	yhhH		35.874	0.114732	0.301052	0.381103	0.703127	0.882984	3157.04	FALSE
BW25113_1254	yciB		2823.69	0.114665	0.109263	1.04944	0.293977	0.591594	1319.96	FALSE
BW25113_0323	yahI	predicted carbamate kinase-like protein (NCBI)	102.037	0.114511	0.207331	0.55231	0.580736	0.820617	2607.5	FALSE
BW25113_4473	smf	hypothetical protein (NCBI)	2623.95	0.114014	0.106855	1.067	0.285974	0.582351	1284.02	FALSE
BW25113_2234	nrdA		24038.7	0.113849	0.134773	0.844747	0.398252	0.68975	1788.15	FALSE
BW25113_4107	yjdN	hypothetical protein (NCBI)	50.2844	0.113845	0.312682	0.364092	0.715789	0.889374	3213.89	FALSE
BW25113_0564	appY		89.1567	0.11365	0.33149	0.342845	0.731715	0.897704	3285.4	FALSE
BW25113_3233	yhcB		8405.45	0.113572	0.116878	0.971713	0.331193	0.627627	1487.06	FALSE
BW25113_2216	rcsD	phosphotransfer intermediate protein in two-component regulatory system with RcsBC (NCBI)	12569.3	0.113535	0.0493377	2.30119	0.021381	0.120585	96.0009	FALSE
BW25113_3743	asnC	DNA-binding transcriptional dual regulator (NCBI)	534.71	0.113463	0.145958	0.77737	0.436941	0.726558	1961.86	FALSE
BW25113_0018	mokC	regulatory protein for HokC, overlaps CDS of hokC (NCBI)	132.166	0.113356	0.15781	0.718304	0.47257	0.751747	2121.84	FALSE
BW25113_1054	lpxL		3788.95	0.113271	0.117136	0.967004	0.333542	0.629204	1497.6	FALSE
BW25113_3412	bioH	carboxylesterase of pimeloyl-CoA synthesis (NCBI)	1519.85	0.113081	0.0928682	1.21766	0.223355	0.518767	1002.86	FALSE
BW25113_3237	argR	arginine repressor (NCBI)	4982.45	0.112941	0.10243	1.10262	0.270193	0.569032	1213.16	FALSE
BW25113_2473	ypfH	orf, hypothetical protein (VIMSS)	1273.22	0.112581	0.134611	0.836341	0.402963	0.693226	1809.3	FALSE
BW25113_2330	prmB		8414.73	0.11254	0.0724502	1.55335	0.12034	0.36191	540.328	FALSE
BW25113_4231	yjfF	putative transport system permease protein (VIMSS)	289.331	0.112258	0.120806	0.92924	0.352765	0.647676	1583.91	FALSE
BW25113_4153	frdB	fumarate reductase (anaerobic), Fe-S subunit (NCBI)	5073.94	0.112188	0.19287	0.581676	0.560785	0.807278	2517.92	FALSE
BW25113_2008	yeeA	conserved inner membrane protein (NCBI)	764.631	0.112063	0.101872	1.10003	0.271318	0.569032	1218.22	FALSE
BW25113_0845	ybjJ	predicted transporter (NCBI)	1392.94	0.112053	0.100267	1.11755	0.26376	0.562972	1184.28	FALSE
BW25113_2586	yfiM	predicted protein (RefSeq)	1894.45	0.111686	0.254629	0.438624	0.660934	0.860867	2967.59	FALSE
BW25113_0862	artQ	arginine transporter subunit (NCBI)	1576.29	0.111624	0.0788435	1.41576	0.156845	0.424196	704.233	FALSE
BW25113_2400	gltX		30301	0.111488	0.0865261	1.28849	0.197576	0.483732	887.117	FALSE
BW25113_1727	yniC	predicted hydrolase (NCBI)	2575.3	0.111297	0.110691	1.00547	0.314669	0.609569	1412.86	FALSE
BW25113_1916	sdiA	DNA-binding transcriptional activator (NCBI)	3264.56	0.111198	0.0989815	1.12343	0.261256	0.561374	1173.04	FALSE
BW25113_4071	nrfB	formate-dependent nitrite reductase; a penta-haeme cytochrome c (VIMSS)	95.3077	0.111054	0.371005	0.299333	0.764686	0.91006	3433.44	FALSE
BW25113_0817	mntR	DNA-binding transcriptional regulator of mntH (NCBI)	2022.49	0.110838	0.0900202	1.23126	0.218227	0.509501	979.841	FALSE
BW25113_0490	fetA	predicted transporter subunit: ATP-binding component of ABC superfamily (NCBI)	981.657	0.110602	0.119197	0.927893	0.353463	0.648692	1587.05	FALSE
BW25113_0392	ykiA	hypothetical protein (NCBI)	363.544	0.110572	0.161328	0.685388	0.493099	0.767598	2214.01	FALSE
BW25113_3844	fre	NAD(P)H-flavin reductase (NCBI)	8896.89	0.110267	0.0814551	1.35372	0.175826	0.452766	789.461	FALSE
BW25113_4333	yjiK	conserved protein (RefSeq)	634.285	0.109737	0.165783	0.66193	0.508016	0.77615	2280.99	FALSE
BW25113_4129	lysU	lysine tRNA synthetase, inducible (NCBI)	14060.1	0.109722	0.11886	0.92312	0.355945	0.651136	1598.19	FALSE
BW25113_2943	galP	D-galactose transporter (NCBI)	39218.6	0.109662	0.181066	0.605648	0.544749	0.797967	2445.92	FALSE
BW25113_0895	dmsB	dimethyl sulfoxide reductase, anaerobic, subunit B (NCBI)	265.079	0.109594	0.303167	0.361497	0.717728	0.890054	3222.6	FALSE
BW25113_0316	yahB	predicted DNA-bindng transcriptional regulator (NCBI)	896.329	0.10956	0.146588	0.747399	0.454823	0.737933	2042.15	FALSE
BW25113_4554	yibT	hypothetical protein (NCBI)	1116.57	0.109063	0.161676	0.674575	0.499946	0.771668	2244.76	FALSE
BW25113_3905	rhaS	DNA-binding transcriptional activator, L-rhamnose-binding (NCBI)	121.052	0.108935	0.181191	0.601214	0.547697	0.799314	2459.16	FALSE
BW25113_0192	nlpE	lipoprotein involved with copper homeostasis and adhesion (NCBI)	2162.58	0.108932	0.0838628	1.29893	0.193969	0.479075	870.92	FALSE
BW25113_2785	rlmD	23S rRNA (uracil-5-)-methyltransferase (NCBI)	4265.22	0.108922	0.0685687	1.58851	0.112171	0.347614	503.648	FALSE
BW25113_1654	grxD		9035.05	0.10865	0.0696308	1.56037	0.118672	0.358822	532.839	FALSE
BW25113_4611	sibE		945.976	0.108632	0.0984306	1.10365	0.269747	0.569032	1211.16	FALSE
BW25113_1132	hflD	hypothetical protein (NCBI)	3469.4	0.108615	0.139326	0.779569	0.435645	0.726558	1956.04	FALSE
BW25113_3553	ghrB	putative dehydrogenase (VIMSS)	5161.23	0.108536	0.105396	1.02979	0.303108	0.599958	1360.95	FALSE
BW25113_3653	gltS	glutamate transporter (NCBI)	1865.68	0.108357	0.0928061	1.16756	0.242985	0.542264	1091	FALSE
BW25113_0198	metI	DL-methionine transporter subunit (NCBI)	2385.41	0.108344	0.0947171	1.14387	0.252678	0.55114	1134.52	FALSE
BW25113_1967	hchA	chaperone protein HchA (NCBI)	473.13	0.107827	0.179962	0.599166	0.549062	0.799314	2465.29	FALSE
BW25113_4637	uof		2294.11	0.10772	0.120145	0.896588	0.369939	0.664762	1661.03	FALSE
BW25113_0207	dkgB	2,5-diketo-D-gluconate reductase B (NCBI)	653.957	0.107688	0.107956	0.997517	0.318513	0.613992	1430.13	FALSE
BW25113_0578	nfsB	dihydropteridine reductase, NAD(P)H-dependent, oxygen-insensitive (NCBI)	8008.97	0.107683	0.0741617	1.45201	0.1465	0.406711	657.783	FALSE
BW25113_0830	gsiB	predicted peptide transporter subunit: periplasmic-binding component of ABC superfamily (NCBI)	1443.85	0.107653	0.0912036	1.18036	0.237856	0.53622	1067.97	FALSE
BW25113_1275	cysB		4872.94	0.107652	0.0855589	1.25822	0.208312	0.496709	935.32	FALSE
BW25113_3660	yicL	predicted inner membrane protein (NCBI)	978.843	0.107571	0.101826	1.05642	0.290775	0.587586	1305.58	FALSE
BW25113_1754	ynjB	orf, hypothetical protein (VIMSS)	508.608	0.107305	0.126225	0.850107	0.395266	0.688159	1774.74	FALSE
BW25113_1446	ydcY	hypothetical protein (NCBI)	2391.28	0.10702	0.0805003	1.32944	0.183703	0.464497	824.828	FALSE
BW25113_3172	argG	argininosuccinate synthase (NCBI)	2210.24	0.107016	0.0972796	1.10008	0.271296	0.569032	1218.12	FALSE
BW25113_1854	pykA	pyruvate kinase (NCBI)	28227.8	0.10691	0.103537	1.03258	0.301802	0.59826	1355.09	FALSE
BW25113_1974	yodB	putative cytochrome (VIMSS)	190.788	0.106815	0.184699	0.578319	0.563049	0.80803	2528.09	FALSE
BW25113_2199	ccmC	heme exporter subunit (NCBI)	317.107	0.10675	0.131286	0.813104	0.416158	0.707994	1868.55	FALSE
BW25113_2715	ascF	fused cellobiose/arbutin/salicin-specific PTS enzymes: IIB component/IC component (NCBI)	465.726	0.106676	0.162049	0.658295	0.510348	0.777305	2291.46	FALSE
BW25113_1198	dhaM	fused predicted dihydroxyacetone-specific PTS enzymes: HPr component/EI component (RefSeq)	23999.4	0.106671	0.131463	0.811414	0.417128	0.70888	1872.9	FALSE
BW25113_1987	cbl	DNA-binding transcriptional activator of cysteine biosynthesis (NCBI)	345.58	0.106506	0.209756	0.50776	0.611622	0.838658	2746.18	FALSE
BW25113_0308	ykgG	putative transporter (VIMSS)	623.986	0.106424	0.175341	0.606955	0.543881	0.79774	2442.03	FALSE
BW25113_1289	ycjD	hypothetical protein (NCBI)	165.045	0.106404	0.161527	0.658742	0.510061	0.777305	2290.18	FALSE
BW25113_2343	yfcZ	orf, hypothetical protein (VIMSS)	3226.42	0.106351	0.266703	0.39876	0.69007	0.87655	3098.41	FALSE
BW25113_4697	yrdF		189.366	0.105942	0.186426	0.568278	0.569846	0.812645	2558.61	FALSE
BW25113_0424	yajL	4-methyl-5(beta-hydroxyethyl)-thiazole monophosphate synthesis (VIMSS)	1525.77	0.105693	0.0817136	1.29345	0.195855	0.480832	879.388	FALSE
BW25113_2501	ppk	polyphosphate kinase (NCBI)	7149.31	0.105546	0.122507	0.861552	0.388934	0.682234	1746.31	FALSE
BW25113_2995	hybB	predicted hydrogenase 2 cytochrome b type component (NCBI)	961.513	0.104881	0.13811	0.759407	0.447609	0.732672	2009.77	FALSE
BW25113_0407	yajC	preprotein translocase subunit YajC (NCBI)	19125.2	0.104746	0.0743444	1.40892	0.158857	0.426297	713.27	FALSE
BW25113_2427	murR	predicted DNA-binding transcriptional regulator (NCBI)	541.344	0.104361	0.156967	0.664859	0.506141	0.775097	2272.57	FALSE
BW25113_1598	ydgD	predicted peptidase (NCBI)	1168.31	0.104121	0.16309	0.638428	0.523195	0.783728	2349.15	FALSE
BW25113_2804	fucU	L-fucose mutarotase (NCBI)	568.848	0.104052	0.145801	0.713662	0.475436	0.754431	2134.71	FALSE
BW25113_1525	sad	putative aldehyde dehydrogenase (VIMSS)	825.914	0.103502	0.122909	0.842104	0.39973	0.691049	1794.79	FALSE
BW25113_3712	yieE	predicted phosphopantetheinyl transferase (RefSeq)	2785.96	0.103074	0.139413	0.739345	0.459698	0.74315	2064.04	FALSE
BW25113_3831	udp	uridine phosphorylase (NCBI)	77460.3	0.103002	0.182948	0.56301	0.573428	0.814453	2574.69	FALSE
BW25113_0121	speE	spermidine synthase (NCBI)	21377.5	0.102796	0.0792132	1.29771	0.194386	0.479075	872.795	FALSE
BW25113_4569	yhcE		163.251	0.102772	0.203499	0.505026	0.613541	0.839424	2754.8	FALSE
BW25113_3203	hpf	predicted ribosome-associated, sigma 54 modulation protein (NCBI)	5138.93	0.102671	0.073675	1.39357	0.163446	0.43437	733.874	FALSE
BW25113_2109	yehB	predicted outer membrane protein (NCBI)	137.71	0.102664	0.195525	0.525066	0.599537	0.832766	2691.92	FALSE
BW25113_2795	ygdH	hypothetical protein (NCBI)	11485.8	0.102568	0.154095	0.665613	0.505659	0.775097	2270.41	FALSE
BW25113_0704	ybfC		29.4452	0.102422	0.451322	0.226938	0.820472	0.931324	3683.92	FALSE
BW25113_1957	yodC	hypothetical protein (NCBI)	665.191	0.102394	0.0963585	1.06264	0.287945	0.583711	1292.87	FALSE
BW25113_1056	yceI	hypothetical protein (NCBI)	1127.24	0.102311	0.100091	1.02218	0.306696	0.602361	1377.06	FALSE
BW25113_3012	dkgA	orf, hypothetical protein (VIMSS)	975.29	0.101796	0.132489	0.768333	0.442289	0.728769	1985.88	FALSE
BW25113_1307	pspD	peripheral inner membrane phage-shock protein (NCBI)	251.943	0.101734	0.164742	0.617538	0.53688	0.794076	2410.59	FALSE
BW25113_0136	yadK	predicted fimbrial-like adhesin protein (NCBI)	41.9502	0.10149	0.326179	0.311148	0.755688	0.909426	3393.04	FALSE
BW25113_0708	phr	deoxyribodipyrimidine photolyase, FAD-binding (NCBI)	935.068	0.101348	0.0969724	1.04512	0.295966	0.593256	1328.89	FALSE
BW25113_2304	yfcH	conserved protein with NAD(P)-binding Rossmann-fold domain (NCBI)	5652.23	0.101218	0.0772462	1.31033	0.190085	0.473941	853.48	FALSE
BW25113_0385	yaiC	predicted diguanylate cyclase (NCBI)	234.305	0.101132	0.153412	0.659216	0.509757	0.777305	2288.81	FALSE
BW25113_4471	tdcG	L-serine dehydratase 3 (NCBI)	266.096	0.101105	0.193675	0.522034	0.601647	0.83411	2701.39	FALSE
BW25113_0930	asnS		28911.4	0.100843	0.154479	0.652795	0.513888	0.777956	2307.36	FALSE
BW25113_4117	adiA	biodegradative arginine decarboxylase (RefSeq)	674.247	0.100713	0.099026	1.01704	0.309134	0.604499	1388.01	FALSE
BW25113_1737	chbC	N,N'-diacetylchitobiose-specific enzyme IIC component of PTS (NCBI)	503.061	0.100316	0.121946	0.82262	0.410724	0.702261	1844.15	FALSE
BW25113_4359	opgB	phosphoglycerol transferase I (VIMSS)	10004.3	0.100294	0.14441	0.69451	0.487362	0.763463	2188.26	FALSE
BW25113_0373	insE1		289.129	0.100241	0.121191	0.827137	0.408159	0.699478	1832.63	FALSE
BW25113_2445	yffN	CPZ-55 prophage; predicted protein (RefSeq)	33.8093	0.100196	0.376838	0.265885	0.790327	0.9204	3548.57	FALSE
BW25113_2064	asmA	predicted assembly protein (NCBI)	4869.11	0.100062	0.0679428	1.47275	0.14082	0.397827	632.28	FALSE
BW25113_1518	lsrG	autoinducer-2 (AI-2) modifying protein LsrG (NCBI)	53.6073	0.10003	0.318171	0.314391	0.753224	0.908173	3381.98	FALSE
BW25113_3928	zapB	hypothetical protein (NCBI)	16597.4	0.0999015	0.0766576	1.30322	0.1925	0.477603	864.327	FALSE
BW25113_3567	xylG	fused D-xylose transporter subunits of ABC superfamily: ATP-binding components (NCBI)	433.443	0.0998991	0.147334	0.678043	0.497744	0.770742	2234.87	FALSE
BW25113_3732	atpD		253401	0.099808	0.0584606	1.70727	0.0877719	0.298664	394.096	FALSE
BW25113_2790	yqcA	flavodoxin (NCBI)	2309	0.099089	0.0757079	1.30883	0.190591	0.474676	855.754	FALSE
BW25113_1501	ydeP	putative oxidoreductase, major subunit, acid resistance protein (Katherine Huang)	237.814	0.0990217	0.16415	0.603238	0.546351	0.798954	2453.11	FALSE
BW25113_0399	phoB	DNA-binding response regulator in two-component regulatory system with PhoR (or CreC) (NCBI)	1099.38	0.0990076	0.123794	0.799777	0.42384	0.715195	1903.04	FALSE
BW25113_4361	dnaC		1230.05	0.0988277	0.135621	0.728707	0.466181	0.747922	2093.15	FALSE
BW25113_0883	serW		67.7914	0.0988084	0.468352	0.21097	0.83291	0.936742	3739.77	FALSE
BW25113_2312	purF	amidophosphoribosyltransferase (NCBI)	2984.33	0.0987539	0.0974536	1.01334	0.310896	0.606704	1395.92	FALSE
BW25113_0829	gsiA	fused predicted peptide transport subunits of ABC superfamily: ATP-binding components (RefSeq)	2132.56	0.0987512	0.147662	0.668765	0.503645	0.773696	2261.37	FALSE
BW25113_3574	yiaJ	predicted DNA-binding transcriptional repressor (NCBI)	907.031	0.0986936	0.0799691	1.23415	0.217148	0.508306	974.994	FALSE
BW25113_3156	yhbS	predicted acyltransferase with acyl-CoA N-acyltransferase domain (NCBI)	4300.68	0.0986316	0.190153	0.518696	0.603972	0.834333	2711.84	FALSE
BW25113_3252	csrD	conserved inner membrane protein (NCBI)	3252.06	0.0985956	0.0919271	1.07254	0.283477	0.581116	1272.81	FALSE
BW25113_4340	yjiR	fused predicted DNA-binding transcriptional regulator/predicted aminotransferase (NCBI)	1055.64	0.0984763	0.262276	0.375468	0.707313	0.884239	3175.83	FALSE
BW25113_3135	agaA	predicted truncated N-acetylgalactosamine-6-phosphate deacetylase (RefSeq)	148.645	0.098245	0.231222	0.424894	0.670914	0.863522	3012.4	FALSE
BW25113_3665	ade	cryptic adenine deaminase (NCBI)	2033.64	0.0980781	0.0674261	1.4546	0.14578	0.405719	654.551	FALSE
BW25113_0518	fdrA	membrane protein FdrA (NCBI)	54.4723	0.0978349	0.3057	0.320035	0.748941	0.906225	3362.75	FALSE
BW25113_0393	rdgC	recombination associated protein (NCBI)	7145.45	0.0976328	0.106081	0.920357	0.357386	0.652546	1604.66	FALSE
BW25113_0358	yaiO	hypothetical protein (NCBI)	109.47	0.097383	0.196348	0.495972	0.619914	0.841253	2783.41	FALSE
BW25113_1128	roxA	orf, hypothetical protein (VIMSS)	9621.68	0.0971109	0.0557111	1.74312	0.0813132	0.284469	365.096	FALSE
BW25113_2900	yqfB	hypothetical protein (NCBI)	1040.86	0.0966986	0.0950719	1.01711	0.309101	0.604499	1387.86	FALSE
BW25113_4450	arcZ	sRNA antisense regulator of tpx and sdaA, Hfq-dependent (RefSeq)	293.641	0.0965858	0.158095	0.610935	0.541242	0.795172	2430.18	FALSE
BW25113_0893	serS		39465.6	0.0965525	0.111074	0.869263	0.384703	0.678831	1727.32	FALSE
BW25113_1570	dicA		1774.04	0.0965112	0.120918	0.798154	0.424781	0.716178	1907.27	FALSE
BW25113_3467	yhhM	hypothetical protein (NCBI)	475.831	0.0964284	0.116538	0.827439	0.407988	0.699467	1831.87	FALSE
BW25113_2510	yfgJ	orf, hypothetical protein (VIMSS)	1238.57	0.0963649	0.146703	0.656873	0.511263	0.777926	2295.57	FALSE
BW25113_3843	ubiD		19371.2	0.0961625	0.0981004	0.980246	0.326965	0.622248	1468.07	FALSE
BW25113_4040	ubiA		3217.27	0.095895	0.131227	0.730757	0.464927	0.747406	2087.52	FALSE
BW25113_3624	waaZ	lipopolysaccharide core biosynthesis protein (NCBI)	1157.13	0.0958931	0.226178	0.423972	0.671587	0.863522	3015.42	FALSE
BW25113_4135	yjdC	orf, hypothetical protein (VIMSS)	1765.31	0.0957853	0.0823377	1.16332	0.244699	0.543353	1098.7	FALSE
BW25113_0491	fetB	putative metal resistance protein (VIMSS)	878.965	0.0955317	0.153827	0.621034	0.534577	0.792923	2400.25	FALSE
BW25113_2070	yegI	hypothetical protein (NCBI)	318.549	0.0951834	0.153793	0.618906	0.535979	0.793688	2406.54	FALSE
BW25113_3569	xylR	DNA-binding transcriptional activator, xylose-binding (NCBI)	786.07	0.0949033	0.115831	0.819329	0.412599	0.703586	1852.57	FALSE
BW25113_1457	ydcD		41.1023	0.0947706	0.472333	0.200643	0.840977	0.937719	3775.99	FALSE
BW25113_2444	yffM	CPZ-55 prophage; predicted protein (NCBI)	24.4392	0.0947563	0.45184	0.209712	0.833892	0.936742	3744.18	FALSE
BW25113_2476	purC	phosphoribosylaminoimidazole-succinocarboxamidesynthase (NCBI)	1821.49	0.0946874	0.108193	0.875173	0.38148	0.675738	1712.84	FALSE
BW25113_2245	rhmA	predicted 2,4-dihydroxyhept-2-ene-1,7-dioic acid aldolase (NCBI)	171.514	0.0944942	0.184661	0.511718	0.608849	0.837354	2733.73	FALSE
BW25113_0285	paoB	predicted oxidoreductase with FAD-binding domain (NCBI)	76.6868	0.0941259	0.255535	0.368348	0.712613	0.887738	3199.63	FALSE
BW25113_2513	yfgM	hypothetical protein (NCBI)	12799.6	0.0940627	0.0992509	0.947726	0.343269	0.638618	1541.28	FALSE
BW25113_2889	idi	isopentenyl-diphosphate delta-isomerase (NCBI)	787.77	0.0938694	0.132796	0.70687	0.479647	0.756404	2153.61	FALSE
BW25113_2490	hyfJ	putative protein processing element (VIMSS)	61.7141	0.0935909	0.272212	0.343817	0.730984	0.897208	3282.12	FALSE
BW25113_1193	emtA	murein transglycosylase E (VIMSS)	2570.26	0.0935399	0.111603	0.838145	0.401949	0.693146	1804.75	FALSE
BW25113_3737	atpE		62550.7	0.0934608	0.0922641	1.01297	0.311075	0.606704	1396.72	FALSE
BW25113_2123	yehR	orf, hypothetical protein (VIMSS)	139.593	0.0934393	0.290525	0.321622	0.747739	0.906225	3357.35	FALSE
BW25113_2307	hisM	histidine/lysine/arginine/ornithine transporter subunit (NCBI)	448.312	0.0933532	0.166963	0.559126	0.576076	0.816609	2586.58	FALSE
BW25113_0653	gltK	glutamate and aspartate transporter subunit (NCBI)	819.193	0.0932887	0.359167	0.259736	0.795067	0.920662	3569.85	FALSE
BW25113_1604	ydgH	hypothetical protein (NCBI)	10723.6	0.0932373	0.104566	0.891661	0.372575	0.668158	1672.86	FALSE
BW25113_3752	rbsK	ribokinase (NCBI)	8022.65	0.0932179	0.202771	0.45972	0.645717	0.854746	2899.27	FALSE
BW25113_4145	yjeJ	hypothetical protein (NCBI)	668.288	0.0931355	0.135995	0.684846	0.493441	0.767598	2215.55	FALSE
BW25113_0864	artP	arginine transporter subunit (NCBI)	2596.36	0.092886	0.07227	1.28526	0.1987	0.484629	892.164	FALSE
BW25113_0621	dcuC	anaerobic C4-dicarboxylate transport (NCBI)	2071.74	0.0928678	0.669711	0.138668	0.889712	0.957034	3994.81	FALSE
BW25113_0478	ybaL	predicted transporter with NAD(P)-binding Rossmann-fold domain (NCBI)	6355.32	0.092773	0.0960538	0.965844	0.334122	0.629204	1500.21	FALSE
BW25113_1516	lsrB	AI2 transporter (NCBI)	117.843	0.0927655	0.268204	0.345877	0.729435	0.896873	3275.16	FALSE
BW25113_2308	hisQ	histidine/lysine/arginine/ornithine transporter subunit (NCBI)	746.05	0.0924885	0.189846	0.487177	0.626133	0.845544	2811.34	FALSE
BW25113_2317	dedA	conserved inner membrane protein (NCBI)	3165.64	0.0924462	0.0923269	1.00129	0.316686	0.612197	1421.92	FALSE
BW25113_1958	yedI	conserved inner membrane protein (NCBI)	2512.08	0.0923925	0.101455	0.910674	0.362467	0.657043	1627.48	FALSE
BW25113_0942	ycbU	predicted fimbrial-like adhesin protein (NCBI)	69.1425	0.0923208	0.266434	0.346505	0.728963	0.896539	3273.05	FALSE
BW25113_2685	emrA	multidrug efflux system (NCBI)	3578.56	0.0922146	0.119129	0.774074	0.438887	0.727633	1970.6	FALSE
BW25113_1538	dcp	dipeptidyl carboxypeptidase II (NCBI)	3597.77	0.092067	0.0977058	0.942288	0.346045	0.639905	1553.74	FALSE
BW25113_1521	uxaB	tagaturonate reductase (NCBI)	1172.77	0.0919521	0.171349	0.536636	0.591519	0.828275	2655.92	FALSE
BW25113_3735	atpH		103182	0.0919492	0.065535	1.40305	0.160601	0.429612	721.097	FALSE
BW25113_2859	ygeO	hypothetical protein (RefSeq)	36.6223	0.0918516	0.620299	0.148076	0.882283	0.955682	3961.45	FALSE
BW25113_1222	narX	sensory histidine kinase in two-component regulatory system with NarL (NCBI)	2479.48	0.0916462	0.159218	0.575602	0.564884	0.809198	2536.33	FALSE
BW25113_0355	frmB	predicted esterase (NCBI)	4168.57	0.0914939	0.0766517	1.19363	0.232622	0.528504	1044.47	FALSE
BW25113_2547	yphE	fused predicted sugar transporter subunits of ABC superfamily: ATP-binding components (NCBI)	137.798	0.0909701	0.217142	0.418943	0.675257	0.865427	3031.91	FALSE
BW25113_2303	folX	D-erythro-7,8-dihydroneopterin triphosphate 2'-epimerase and dihydroneopterin aldolase (NCBI)	3897.03	0.0908116	0.0907088	1.00113	0.316762	0.612197	1422.26	FALSE
BW25113_3269	yhdX	predicted amino-acid transporter subunit (NCBI)	138.003	0.0905473	0.16089	0.56279	0.573578	0.814453	2575.37	FALSE
BW25113_0222	gmhA	phosphoheptose isomerase (NCBI)	8596.67	0.090536	0.087364	1.03631	0.300058	0.596652	1347.26	FALSE
BW25113_1192	ldcA	L,D-carboxypeptidase A (NCBI)	981.243	0.0901925	0.160166	0.563119	0.573354	0.814453	2574.36	FALSE
BW25113_3469	zntA	zinc, cobalt and lead efflux system (NCBI)	2889.71	0.0901143	0.131442	0.685584	0.492975	0.767598	2213.46	FALSE
BW25113_1787	yeaK	hypothetical protein (NCBI)	1473.02	0.090072	0.112522	0.800482	0.423431	0.715195	1901.21	FALSE
BW25113_4177	purA		73603.9	0.0900535	0.0862468	1.04414	0.296422	0.593457	1330.93	FALSE
BW25113_0400	phoR	sensory histidine kinase in two-component regulatory system with PhoB (NCBI)	828.99	0.0899079	0.102484	0.87729	0.380329	0.674767	1707.68	FALSE
BW25113_2004	cbeA	CP4-44 prophage; antitoxin of the YeeV-YeeU toxin-antitoxin system (NCBI)	39.2557	0.0899069	0.301517	0.298182	0.765564	0.91006	3437.38	FALSE
BW25113_0215	dnaQ		2411.73	0.0893579	0.0965576	0.925436	0.354739	0.649968	1592.78	FALSE
BW25113_4624	ryjB	Novel sRNA, function unknown (RefSeq)	65.4626	0.0891998	0.225012	0.396422	0.691794	0.877081	3106.15	FALSE
BW25113_4503	yafF		70.3799	0.0888009	0.230359	0.38549	0.699875	0.880869	3142.44	FALSE
BW25113_4252	tabA	orf, hypothetical protein (VIMSS)	13487	0.0884198	0.201334	0.439171	0.660538	0.860867	2965.81	FALSE
BW25113_2938	speA	arginine decarboxylase (NCBI)	50195.8	0.0881821	0.132441	0.665822	0.505525	0.775097	2269.81	FALSE
BW25113_0843	ybjH	hypothetical protein (NCBI)	485.559	0.0881399	0.151394	0.582188	0.56044	0.807278	2516.37	FALSE
BW25113_1112	bhsA		232.449	0.0881278	0.250355	0.352011	0.72483	0.894617	3254.49	FALSE
BW25113_1595	ynfL	predicted DNA-binding transcriptional regulator (NCBI)	269.161	0.0880105	0.125189	0.703022	0.482042	0.759263	2164.37	FALSE
BW25113_2615	nadK		1990.92	0.0878126	0.112224	0.782478	0.433934	0.725414	1948.36	FALSE
BW25113_2333	yfcP	predicted fimbrial-like adhesin protein (NCBI)	56.21	0.087679	0.302263	0.290075	0.771759	0.914027	3465.2	FALSE
BW25113_3332	gspK	general secretory pathway component, cryptic (NCBI)	160.316	0.0876587	0.166677	0.525918	0.598945	0.832766	2689.26	FALSE
BW25113_0618	citC	citrate lyase synthetase (citrate (pro-3S)-lyase ligase (VIMSS)	44.1604	0.0875573	0.273664	0.319945	0.74901	0.906225	3363.06	FALSE
BW25113_0873	hcp	putative prismane (VIMSS)	303.201	0.0875192	0.317287	0.275837	0.782674	0.91731	3514.2	FALSE
BW25113_0766	ybhA	predicted hydrolase (NCBI)	2598.82	0.0872525	0.0909808	0.95902	0.337549	0.632702	1515.59	FALSE
BW25113_2137	yohF	predicted oxidoreductase with NAD(P)-binding Rossmann-fold domain (NCBI)	182.636	0.0869176	0.209629	0.414627	0.678415	0.866993	3046.08	FALSE
BW25113_4457	csrC	regulatory RNA (NCBI)	19805.4	0.0867338	0.0976028	0.888641	0.374196	0.669724	1680.14	FALSE
BW25113_3148	yraN	hypothetical protein (NCBI)	1147.9	0.0864401	0.0812276	1.06417	0.287251	0.583258	1289.76	FALSE
BW25113_1324	tpx	thiol peroxidase (NCBI)	35386	0.0863261	0.0633329	1.36305	0.172866	0.449164	776.169	FALSE
BW25113_0608	ybdR	predicted oxidoreductase, Zn-dependent and NAD(P)-binding (NCBI)	360.684	0.0862014	0.128363	0.671545	0.501873	0.772033	2253.41	FALSE
BW25113_2723	hycC	NADH dehydrogenase subunit N (NCBI)	62.5183	0.0859739	0.244582	0.351513	0.725203	0.894617	3256.16	FALSE
BW25113_4151	frdD	fumarate reductase subunit D (NCBI)	1493.84	0.0859303	0.192526	0.446332	0.655357	0.856844	2942.55	FALSE
BW25113_1956	yedQ	orf, hypothetical protein (VIMSS)	1097.78	0.0859281	0.108277	0.793597	0.42743	0.719291	1919.16	FALSE
BW25113_1838	pphA	protein phosphatase 1 modulates phosphoproteins, signals protein misfolding (VIMSS)	179.363	0.0857493	0.186187	0.460555	0.645118	0.854746	2896.58	FALSE
BW25113_4272	insC1		401.714	0.0857476	0.102151	0.839418	0.401235	0.692478	1801.54	FALSE
BW25113_0144	gluQ	glutamyl-Q tRNA(Asp) synthetase (RefSeq)	1701.56	0.0856611	0.282558	0.303163	0.761766	0.90965	3420.33	FALSE
BW25113_3899	frvB	PTS system, fructose-like enzyme IIBC component (VIMSS)	101.721	0.0855642	0.187414	0.456551	0.647994	0.854746	2909.49	FALSE
BW25113_3411	yhgA	predicted transposase (NCBI)	403.727	0.0855391	0.187606	0.45595	0.648426	0.854746	2911.43	FALSE
BW25113_2996	hybA	hydrogenase 2 4Fe-4S ferredoxin-type component (NCBI)	1450.71	0.0855291	0.208356	0.410495	0.681443	0.869622	3059.68	FALSE
BW25113_4065	yjcE	predicted cation/proton antiporter (NCBI)	2449.87	0.0852175	0.163745	0.520428	0.602765	0.834333	2706.42	FALSE
BW25113_0083	ftsL		3290.3	0.0851526	0.0881181	0.966346	0.333871	0.629204	1499.08	FALSE
BW25113_3207	yrbL	hypothetical protein (NCBI)	8774.26	0.0849783	0.104541	0.812874	0.41629	0.707994	1869.14	FALSE
BW25113_4380	yjjI	hypothetical protein (NCBI)	6127.64	0.0847833	0.593359	0.142887	0.886379	0.956785	3979.84	FALSE
BW25113_2861	insC1		524.455	0.0845268	0.111247	0.759812	0.447367	0.732672	2008.68	FALSE
BW25113_0692	potE	putrescine/proton symporter: putrescine/ornithine antiporter (NCBI)	225.895	0.084322	0.197965	0.425944	0.670149	0.863522	3008.97	FALSE
BW25113_0032	carA	carbamoyl-phosphate synthase small subunit (NCBI)	2476.89	0.0842724	0.12535	0.672299	0.501393	0.771865	2251.26	FALSE
BW25113_3103	yhaH	predicted inner membrane protein (NCBI)	1632.75	0.0842388	0.128013	0.658047	0.510508	0.777305	2292.18	FALSE
BW25113_4581	ybeM		577.604	0.0841077	0.183406	0.458589	0.64653	0.854746	2902.92	FALSE
BW25113_2988	gss	fused glutathionylspermidine amidase/glutathionylspermidine synthetase (NCBI)	4575.33	0.0840931	0.108485	0.775158	0.438246	0.72684	1967.73	FALSE
BW25113_1905	ftnA	ferritin iron storage protein (cytoplasmic) (NCBI)	3299.61	0.0840919	0.110914	0.758171	0.448349	0.732946	2013.09	FALSE
BW25113_1546	tfaQ		51.5995	0.0839721	0.317195	0.264734	0.791215	0.9204	3552.55	FALSE
BW25113_4429	sokB		27.4374	0.0839575	0.329173	0.255056	0.79868	0.922399	3586.07	FALSE
BW25113_1815	yoaD	orf, hypothetical protein (VIMSS)	255.872	0.0833809	0.13646	0.61103	0.54118	0.795172	2429.9	FALSE
BW25113_1529	marC	predicted transporter (NCBI)	965.775	0.0832776	0.0913223	0.911908	0.361817	0.656756	1624.56	FALSE
BW25113_1060	bssS	orf, hypothetical protein (VIMSS)	5060.51	0.0828934	0.107489	0.771179	0.440601	0.728317	1978.3	FALSE
BW25113_2224	atoB	acetyl-CoA acetyltransferase (NCBI)	99.979	0.0827198	0.2928	0.282513	0.77755	0.915352	3491.2	FALSE
BW25113_1285	gmr	modulator of Rnase II stability (NCBI)	2560.73	0.0826585	0.138379	0.597334	0.550285	0.799314	2470.78	FALSE
BW25113_2208	napF	ferredoxin-type protein, predicted role in electron transfer to periplasmic nitrate reductase (NapA) (NCBI)	2724.87	0.0821693	0.515913	0.15927	0.873456	0.951432	3921.82	FALSE
BW25113_1796	yoaG	hypothetical protein (NCBI)	45.0206	0.0820721	0.385569	0.21286	0.831436	0.936742	3733.15	FALSE
BW25113_1811	yoaH	hypothetical protein (NCBI)	673.452	0.0819033	0.0922151	0.888177	0.374445	0.669903	1681.26	FALSE
BW25113_1279	yciS	conserved inner membrane protein (NCBI)	2029.09	0.0816799	0.10599	0.770635	0.440923	0.728352	1979.74	FALSE
BW25113_4095	phnM	carbon-phosphorus lyase complex subunit (NCBI)	60.9007	0.0815416	0.349039	0.233618	0.815282	0.927918	3660.62	FALSE
BW25113_1273	yciN	hypothetical protein (NCBI)	3256.23	0.0814009	0.117419	0.693253	0.488151	0.76378	2191.8	FALSE
BW25113_4618	tisB	lexA-regulated toxic peptide (RefSeq)	523.449	0.0813002	0.114059	0.712792	0.475975	0.754483	2137.13	FALSE
BW25113_0697	kdpB	potassium-transporting ATPase subunit B (NCBI)	164.218	0.081272	0.182087	0.446337	0.655354	0.856844	2942.54	FALSE
BW25113_0188	tilS		2376.08	0.0811205	0.11978	0.677244	0.498251	0.770963	2237.15	FALSE
BW25113_2079	baeR	DNA-binding response regulator in two-component regulatory system with BaeS (NCBI)	1119.06	0.0810846	0.148989	0.544232	0.586282	0.824942	2632.41	FALSE
BW25113_1794	yeaP	orf, hypothetical protein (VIMSS)	2103.02	0.0805124	0.0972712	0.827711	0.407834	0.699467	1831.18	FALSE
BW25113_2005	cbtA	CP4-44 prophage; toxin of the YeeV-YeeU toxin-antitoxin system (NCBI)	34.5617	0.0804887	0.316566	0.254256	0.799298	0.922399	3588.85	FALSE
BW25113_1797	yeaR	hypothetical protein (NCBI)	95.2579	0.080466	0.221755	0.36286	0.71671	0.889654	3218.03	FALSE
BW25113_3423	glpR	DNA-binding transcriptional repressor (NCBI)	3373.06	0.0803414	0.178435	0.450257	0.652525	0.856844	2929.84	FALSE
BW25113_2899	yqfA	predicted oxidoreductase, inner membrane subunit (NCBI)	5927.44	0.0803174	0.132469	0.60631	0.544309	0.797967	2443.95	FALSE
BW25113_2313	cvpA	membrane protein required for colicin V production (NCBI)	1723.04	0.0802514	0.111029	0.722799	0.469803	0.750546	2109.42	FALSE
BW25113_2545	yphC	putative oxidoreductase (VIMSS)	248.436	0.0801197	0.125554	0.638127	0.523391	0.783728	2350.03	FALSE
BW25113_2717	hycI	protease involved in processing C-terminal end of HycE (NCBI)	584.819	0.0800483	0.126407	0.63326	0.526564	0.786247	2364.27	FALSE
BW25113_2976	glcB	malate synthase (NCBI)	1748.87	0.0800409	0.112566	0.711057	0.477049	0.755146	2141.95	FALSE
BW25113_3884	yihW	putative DEOR-type transcriptional regulator (VIMSS)	2520.74	0.0800336	0.148299	0.539677	0.58942	0.82611	2646.5	FALSE
BW25113_4395	ytjC	phosphoglycerate mutase (NCBI)	3867.47	0.0798233	0.159478	0.500528	0.616703	0.840718	2769	FALSE
BW25113_4671	ykgR		7.03055	0.0798091	0.628512	0.126981	0.898955	0.96092	4036.31	FALSE
BW25113_1000	cbpA	curved DNA-binding protein, DnaJ homologue that functions as a co-chaperone of DnaK (NCBI)	1625.29	0.0797972	0.130432	0.611793	0.540674	0.795172	2427.63	FALSE
BW25113_2709	norR	putative 2-component transcriptional regulator (VIMSS)	1368.12	0.0797907	0.160729	0.496431	0.619591	0.841253	2781.96	FALSE
BW25113_0483	ybaQ	orf, hypothetical protein (VIMSS)	2176.91	0.0797443	0.118574	0.672527	0.501248	0.771865	2250.6	FALSE
BW25113_3622	waaL	O-antigen ligase (NCBI)	3850.73	0.079561	0.150706	0.527921	0.597554	0.832301	2683.02	FALSE
BW25113_2740	ygbN	predicted transporter (NCBI)	239.437	0.0795261	0.163843	0.485378	0.627408	0.846408	2817.06	FALSE
BW25113_0096	lpxC		57941.7	0.0794634	0.058066	1.3685	0.171155	0.447421	768.485	FALSE
BW25113_1177	ycgJ	hypothetical protein (NCBI)	665.03	0.0791172	0.116537	0.678904	0.497199	0.770742	2232.42	FALSE
BW25113_2865	ygeR	putative lipoprotein (VIMSS)	2071.38	0.0790669	0.130513	0.605819	0.544635	0.797967	2445.41	FALSE
BW25113_1607	ydgC	conserved inner membrane protein associated with alginate biosynthesis (NCBI)	263.985	0.0790446	0.175901	0.44937	0.653165	0.856844	2932.71	FALSE
BW25113_0916	ycaQ	hypothetical protein (NCBI)	989.548	0.0789836	0.0902013	0.875636	0.381228	0.675738	1711.71	FALSE
BW25113_1281	pyrF	orotidine 5'-phosphate decarboxylase (NCBI)	3418.68	0.0785872	0.168727	0.465764	0.641384	0.852008	2879.81	FALSE
BW25113_3974	coaA		4305.19	0.0785743	0.185544	0.423481	0.671944	0.863522	3017.03	FALSE
BW25113_3870	glnA	glutamine synthetase (NCBI)	28723.3	0.0784631	0.112329	0.698512	0.484857	0.761821	2177.01	FALSE
BW25113_2493	yfgO	predicted inner membrane protein (NCBI)	1507.53	0.0784163	0.105783	0.741296	0.458514	0.741504	2058.73	FALSE
BW25113_0913	ycaI	orf, hypothetical protein (VIMSS)	625.275	0.0782511	0.155385	0.503594	0.614547	0.84003	2759.31	FALSE
BW25113_3736	atpF		120293	0.0780817	0.073814	1.05782	0.290139	0.587095	1302.72	FALSE
BW25113_0955	ycbZ	predicted peptidase (NCBI)	17994.3	0.0779124	0.0883441	0.88192	0.37782	0.672715	1696.41	FALSE
BW25113_0030	rihC	ribonucleoside hydrolase 3 (NCBI)	2248.74	0.077593	0.14208	0.546122	0.584982	0.824536	2626.57	FALSE
BW25113_0982	etp	putative phosphatase (VIMSS)	79.4918	0.0775373	0.267161	0.290227	0.771643	0.914027	3464.68	FALSE
BW25113_3044	insC1		303.423	0.0774729	0.116933	0.662539	0.507626	0.776083	2279.24	FALSE
BW25113_4294	insA	KpLE2 phage-like element; IS1 repressor protein InsA (NCBI)	262.969	0.0771811	0.144645	0.53359	0.593625	0.829667	2665.38	FALSE
BW25113_2389	yfeO	hypothetical protein (NCBI)	1116.3	0.0771532	0.101831	0.75766	0.448655	0.732972	2014.46	FALSE
BW25113_1983	yeeN	hypothetical protein (NCBI)	8066.73	0.0769625	0.129963	0.592187	0.553725	0.800899	2486.23	FALSE
BW25113_1582	ynfA	hypothetical protein (NCBI)	196.371	0.076939	0.145459	0.52894	0.596847	0.832251	2679.84	FALSE
BW25113_0317	yahC	predicted inner membrane protein (NCBI)	36.3551	0.0765164	0.305802	0.250215	0.802421	0.924425	3602.87	FALSE
BW25113_0800	ybiB	hypothetical protein (NCBI)	2775.08	0.0764281	0.10814	0.706753	0.47972	0.756404	2153.94	FALSE
BW25113_4544	arnE	hypothetical protein (NCBI)	6.97415	0.0762532	0.638501	0.119425	0.904938	0.96396	4063.17	FALSE
BW25113_3731	atpC		81076.1	0.0761245	0.0530282	1.43555	0.151131	0.414643	678.578	FALSE
BW25113_3863	polA		17718.5	0.0759341	0.0976163	0.777884	0.436638	0.726558	1960.5	FALSE
BW25113_2431	yfeX	orf, hypothetical protein (VIMSS)	8336.84	0.0758302	0.15818	0.479392	0.63166	0.847919	2836.15	FALSE
BW25113_3552	yiaD	predicted outer membrane lipoprotien (NCBI)	3710.08	0.0756627	0.097994	0.772115	0.440046	0.72818	1975.81	FALSE
BW25113_2479	gcvR	transcriptional regulation of gcv operon (VIMSS)	67.3257	0.0756151	1.78672	0.0423207	0.966243	0.986883	4338.43	FALSE
BW25113_0694	kdpE	DNA-binding response regulator in two-component regulatory system with KdpD (NCBI)	443.319	0.0755853	0.165549	0.456575	0.647977	0.854746	2909.42	FALSE
BW25113_0123	cueO	multicopper oxidase (laccase) (NCBI)	1680.49	0.075537	0.146982	0.51392	0.607308	0.836777	2726.81	FALSE
BW25113_0802	ybiJ	hypothetical protein (NCBI)	258.421	0.0751583	0.224894	0.334194	0.738233	0.900809	3314.67	FALSE
BW25113_2582	trxC	thioredoxin 2 (NCBI)	1429.33	0.0750755	0.17646	0.425453	0.670506	0.863522	3010.57	FALSE
BW25113_3684	yidP	predicted DNA-binding transcriptional regulator (NCBI)	87.71	0.0750308	0.212734	0.352697	0.724315	0.894617	3252.18	FALSE
BW25113_0729	sucD	succinyl-CoA synthetase subunit alpha (NCBI)	54751.1	0.0748602	0.154607	0.484197	0.628246	0.84661	2820.82	FALSE
BW25113_3471	yhhQ	conserved inner membrane protein (NCBI)	590.273	0.0746519	0.214783	0.347569	0.728164	0.896531	3269.46	FALSE
BW25113_1835	rsmF	putative nucleolar proteins (VIMSS)	2229.11	0.074477	0.196241	0.379517	0.704304	0.882984	3162.32	FALSE
BW25113_0219	yafV	predicted C-N hydrolase family amidase, NAD(P)-binding (NCBI)	1196.3	0.0744758	0.184023	0.404708	0.685692	0.87355	3078.76	FALSE
BW25113_1583	ynfB	hypothetical protein (NCBI)	3524.04	0.0744497	0.0809505	0.919694	0.357733	0.652546	1606.22	FALSE
BW25113_0345	lacI	transcriptional repressor of the lac operon (VIMSS)	60649.2	0.07426	0.16072	0.462046	0.644048	0.854346	2891.78	FALSE
BW25113_1662	ribC		5154.84	0.0741905	0.0963836	0.769742	0.441453	0.728381	1982.12	FALSE
BW25113_0053	surA	peptidyl-prolyl cis-trans isomerase (PPIase) (NCBI)	26592.5	0.0741698	0.060665	1.22261	0.221476	0.515554	994.426	FALSE
BW25113_2202	napC	nitrate reductase, cytochrome c-type, periplasmic (NCBI)	729.069	0.0740679	0.195323	0.379207	0.704534	0.882984	3163.36	FALSE
BW25113_2217	rcsB	DNA-binding response regulator in two-component regulatory system with RcsC and YojN (NCBI)	14708.5	0.0740294	0.0733682	1.00901	0.312968	0.608717	1405.23	FALSE
BW25113_0149	mrcB	penicillin-binding protein 1b (NCBI)	9343.19	0.0740172	0.0736141	1.00548	0.314668	0.609569	1412.86	FALSE
BW25113_0495	ybbA	predicted transporter subunit: ATP-binding component of ABC superfamily (NCBI)	584.563	0.0738715	0.137394	0.537662	0.59081	0.8278	2652.74	FALSE
BW25113_0133	panC	pantoate--beta-alanine ligase (NCBI)	11463	0.0738173	0.0718962	1.02672	0.304552	0.601316	1367.44	FALSE
BW25113_3125	garR	tartronate semialdehyde reductase (RefSeq)	322.318	0.0736424	0.208187	0.353731	0.72354	0.894202	3248.7	FALSE
BW25113_1788	yoaI		76.2506	0.0736212	0.26052	0.282593	0.777489	0.915352	3490.92	FALSE
BW25113_0464	acrR	DNA-binding transcriptional repressor (NCBI)	2209.11	0.0735489	0.116607	0.630743	0.528208	0.788176	2371.66	FALSE
BW25113_4506	ykgO	rpmJ (L36) paralog (NCBI)	2.02622	0.0733779	1.06501	0.0688988	0.94507	0.981636	4243.37	FALSE
BW25113_4460	araH	fused L-arabinose transporter subunits of ABC superfamily: membrane components (RefSeq)	183.894	0.073323	0.210991	0.347517	0.728203	0.896531	3269.63	FALSE
BW25113_1124	potC	spermidine/putrescine ABC transporter membrane protein (NCBI)	7273.78	0.0733013	0.113225	0.647395	0.517376	0.778899	2323.02	FALSE
BW25113_4707	esrE		1.01311	0.0732766	1.48191	0.0494474	0.960563	0.985655	4312.93	FALSE
BW25113_1229	tpr		1.01311	0.0732766	1.48191	0.0494474	0.960563	0.985655	4312.93	FALSE
BW25113_1699	ydiS	predicted oxidoreductase with FAD/NAD(P)-binding domain (NCBI)	89.1631	0.0732747	0.241353	0.303599	0.761433	0.909645	3418.83	FALSE
BW25113_1145	cohE		2153.49	0.0732679	0.112228	0.652846	0.513856	0.777956	2307.21	FALSE
BW25113_2231	gyrA		103976	0.0732139	0.0748704	0.977874	0.328136	0.623947	1473.33	FALSE
BW25113_4418	psrD	unknown RNA (NCBI)	7870.04	0.0730253	0.132007	0.553191	0.580133	0.820282	2604.8	FALSE
BW25113_1915	yecF	hypothetical protein (NCBI)	1129.61	0.0729767	0.145091	0.502972	0.614984	0.840268	2761.28	FALSE
BW25113_2779	eno		110749	0.0729166	0.0715942	1.01847	0.308454	0.603961	1384.96	FALSE
BW25113_0528	ybcJ		903.735	0.0727494	0.121304	0.59973	0.548686	0.799314	2463.6	FALSE
BW25113_2699	recA		27603.9	0.0723914	0.0942709	0.767909	0.442541	0.728834	1987.01	FALSE
BW25113_2499	purM	phosphoribosylaminoimidazole synthetase (NCBI)	586.975	0.0723771	0.587986	0.123093	0.902033	0.962368	4050.13	FALSE
BW25113_4214	cysQ	PAPS (adenosine 3'-phosphate 5'-phosphosulfate) 3'(2'),5'-bisphosphate nucleotidase (NCBI)	2277.61	0.0722952	0.151991	0.475655	0.634321	0.849125	2848.1	FALSE
BW25113_4005	purD	phosphoribosylamine--glycine ligase (NCBI)	1245.35	0.0721553	0.106412	0.678075	0.497724	0.770742	2234.78	FALSE
BW25113_3816	corA	magnesium/nickel/cobalt transporter (NCBI)	9420.19	0.07213	0.170144	0.423934	0.671614	0.863522	3015.55	FALSE
BW25113_0127	yadG	predicted transporter subunit: ATP-binding component of ABC superfamily (NCBI)	4639.02	0.0719019	0.0613841	1.17134	0.241461	0.541621	1084.16	FALSE
BW25113_1479	maeA	NAD-linked malate dehydrogenase (malic enzyme) (VIMSS)	35613.9	0.0714447	0.0973616	0.733808	0.463066	0.746545	2079.17	FALSE
BW25113_1812	pabB	para-aminobenzoate synthase component I (NCBI)	1610.3	0.0712571	0.187757	0.379517	0.704304	0.882984	3162.33	FALSE
BW25113_4522	ymiA	hypothetical protein (NCBI)	290.611	0.071227	0.25391	0.280521	0.779078	0.915912	3498.06	FALSE
BW25113_1712	ihfA		30525.4	0.0712092	0.0652153	1.09191	0.274872	0.573302	1234.18	FALSE
BW25113_0498	ybbC		79.0079	0.0711937	0.272729	0.261042	0.79406	0.9204	3565.33	FALSE
BW25113_0901	ycaK	hypothetical protein (NCBI)	228.084	0.0711692	0.163821	0.434432	0.663975	0.862144	2981.25	FALSE
BW25113_1383	ydbL	orf, hypothetical protein (VIMSS)	488.078	0.0709623	0.11335	0.626046	0.531285	0.790396	2385.47	FALSE
BW25113_0116	lpd		207944	0.0707754	0.101178	0.699515	0.48423	0.76137	2174.19	FALSE
BW25113_1749	xthA	exonuclease III (NCBI)	5011.71	0.0703606	0.0680484	1.03398	0.301145	0.598028	1352.14	FALSE
BW25113_4423	ldrC		53.9311	0.0703161	0.3013	0.233375	0.81547	0.927918	3661.46	FALSE
BW25113_0419	yajO	putative NAD(P)H-dependent xylose reductase (VIMSS)	2691.92	0.0700332	0.0906921	0.772209	0.439991	0.72818	1975.56	FALSE
BW25113_3029	ygiN	quinol monooxygenase (NCBI)	4632.16	0.0699546	0.11961	0.584855	0.558645	0.805413	2508.32	FALSE
BW25113_1844	exoX	exodeoxyribonuclease X (NCBI)	1198.25	0.0697386	0.143089	0.48738	0.625989	0.845544	2810.69	FALSE
BW25113_4137	cutA	copper binding protein, copper sensitivity (NCBI)	1203.59	0.069649	0.123263	0.565045	0.572043	0.814244	2568.47	FALSE
BW25113_2335	yfcR	predicted fimbrial-like adhesin protein (NCBI)	33.7582	0.0694814	0.744552	0.0933198	0.925649	0.971878	4156.17	FALSE
BW25113_2895	fldB	flavodoxin 2 (NCBI)	4895.58	0.0693653	0.0891323	0.778229	0.436434	0.726558	1959.59	FALSE
BW25113_1036	ycdZ	orf, hypothetical protein (VIMSS)	10584.6	0.0693578	0.132555	0.523239	0.600808	0.833494	2697.63	FALSE
BW25113_2260	menE	O-succinylbenzoic acid--CoA ligase (NCBI)	4321.27	0.0692627	0.0756192	0.915941	0.359698	0.654501	1615.04	FALSE
BW25113_1841	yobA	hypothetical protein (NCBI)	3404.06	0.0692539	0.085668	0.808398	0.418861	0.710747	1880.69	FALSE
BW25113_0773	ybhB	predicted kinase inhibitor (NCBI)	923.824	0.069107	0.114652	0.602757	0.54667	0.798954	2454.55	FALSE
BW25113_0566	envY	DNA-binding transcriptional activator of porin biosynthesis (NCBI)	107.593	0.0689471	0.206354	0.33412	0.738289	0.900809	3314.92	FALSE
BW25113_4437	sibB		66.3875	0.0687977	0.306098	0.224757	0.822168	0.93254	3691.53	FALSE
BW25113_0078	ilvH	acetolactate synthase small subunit (NCBI)	299.623	0.0687756	0.245889	0.279701	0.779707	0.916048	3500.88	FALSE
BW25113_2840	ygeA	predicted racemase (NCBI)	897.56	0.0686732	0.118186	0.581059	0.561201	0.807278	2519.79	FALSE
BW25113_1176	minC	septum formation inhibitor (NCBI)	10588.3	0.0683533	0.0659327	1.03671	0.299869	0.596652	1346.41	FALSE
BW25113_3697	yidA	predicted hydrolase (NCBI)	3890.61	0.0681074	0.105498	0.645581	0.518551	0.778899	2328.29	FALSE
BW25113_2686	emrB	multidrug efflux system protein (NCBI)	3230.36	0.0680559	0.118815	0.572789	0.566787	0.810339	2544.87	FALSE
BW25113_0132	yadD	predicted transposase (NCBI)	702.706	0.067895	0.138114	0.491585	0.623012	0.842963	2797.33	FALSE
BW25113_3880	yihS	orf, hypothetical protein (VIMSS)	275.071	0.0678823	0.145374	0.466949	0.640536	0.85163	2876.01	FALSE
BW25113_4255	rraB	hypothetical protein (NCBI)	11922.1	0.0677711	0.077097	0.879037	0.379381	0.674157	1703.42	FALSE
BW25113_3208	mtgA	monofunctional biosynthetic peptidoglycan transglycosylase (NCBI)	1770.61	0.0677416	0.119728	0.565795	0.571533	0.813864	2566.18	FALSE
BW25113_3597	yibH	hypothetical protein (NCBI)	150.104	0.0677171	0.198784	0.340656	0.733362	0.898986	3292.8	FALSE
BW25113_1847	yebF	predicted protein (RefSeq)	1740.62	0.0676945	0.0957429	0.707045	0.479538	0.756404	2153.13	FALSE
BW25113_3683	glvC	arbutin specific enzyme IIC component of PTS (RefSeq)	142.206	0.0674046	0.178582	0.377444	0.705844	0.88325	3169.24	FALSE
BW25113_4597	rydC		176.631	0.0673357	0.133626	0.50391	0.614325	0.84003	2758.32	FALSE
BW25113_0703	rhsO	conserved protein, rhs-like (RefSeq)	88.8247	0.0670699	0.233131	0.287692	0.773583	0.914423	3473.39	FALSE
BW25113_0159	mtn		10498.6	0.0669466	0.0764276	0.875948	0.381058	0.675738	1710.95	FALSE
BW25113_0867	amiD	predicted amidase and lipoprotein (NCBI)	1830.85	0.0668204	0.116403	0.574045	0.565937	0.809411	2541.06	FALSE
BW25113_1919	dcyD	putative 1-aminocyclopropane-1-carboxylate deaminase (VIMSS)	1447.44	0.0667618	0.0917572	0.727591	0.466864	0.748252	2096.22	FALSE
BW25113_2381	ypdB	predicted response regulator in two-component system withYpdA (NCBI)	1093.93	0.0667438	0.136553	0.488776	0.625	0.844823	2806.25	FALSE
BW25113_4545	ypdJ		5.10785	0.0666105	0.711029	0.0936818	0.925362	0.971878	4154.88	FALSE
BW25113_4123	dcuB	C4-dicarboxylate antiporter (NCBI)	351.298	0.0663029	0.250081	0.265126	0.790912	0.9204	3551.2	FALSE
BW25113_2625	yfjI		74.5155	0.0662248	0.255197	0.259504	0.795246	0.920662	3570.65	FALSE
BW25113_1849	purT	phosphoribosylglycinamide formyltransferase 2 (NCBI)	392.742	0.0661971	0.175644	0.376882	0.706261	0.883418	3171.11	FALSE
BW25113_0047	kefC	glutathione-regulated potassium-efflux system protein (NCBI)	944.188	0.0661426	0.109832	0.602219	0.547028	0.798954	2456.16	FALSE
BW25113_1032	serX		25.4356	0.0661275	0.672544	0.0983244	0.921675	0.969979	4138.32	FALSE
BW25113_1201	dhaR	putative sensor-type regulator (VIMSS)	1789.95	0.0658378	0.152714	0.43112	0.666381	0.863522	2992.05	FALSE
BW25113_3543	dppB	dipeptide transporter (NCBI)	1055.46	0.0658024	0.310138	0.212171	0.831973	0.936742	3735.56	FALSE
BW25113_0680	glnS		33552.1	0.0657253	0.0660327	0.995345	0.319569	0.614703	1434.86	FALSE
BW25113_0073	leuB	3-isopropylmalate dehydrogenase (VIMSS)	57.7629	0.0656692	1.28594	0.0510672				FALSE
BW25113_4422	rdlB		11.5365	0.0652225	0.502521	0.129791	0.896732	0.960892	4026.33	FALSE
BW25113_3129	prlF	predicted regulator (NCBI)	3.41092	0.0652176	0.845895	0.0770989	0.938545	0.97985	4214.07	FALSE
BW25113_0914	msbA		17488.4	0.0651574	0.128679	0.506357	0.612606	0.838658	2750.6	FALSE
BW25113_3646	yicG	orf, hypothetical protein (VIMSS)	1638.89	0.06512	0.111242	0.585389	0.558287	0.805155	2506.71	FALSE
BW25113_1042	csgA	cryptic curlin major subunit (NCBI)	76.9799	0.0649154	0.260061	0.249616	0.802885	0.924484	3604.95	FALSE
BW25113_1766	sppA	protease IV (signal peptide peptidase) (NCBI)	8196.08	0.064866	0.0686667	0.944649	0.344838	0.639778	1548.32	FALSE
BW25113_1813	nudL	predicted NUDIX hydrolase (NCBI)	827.809	0.0646165	0.101207	0.63846	0.523174	0.783728	2349.05	FALSE
BW25113_0360	insC1		399.185	0.064614	0.103075	0.626861	0.530751	0.789864	2383.07	FALSE
BW25113_0440	hupB	HU, DNA-binding transcriptional regulator, beta subunit (NCBI)	33043.4	0.0645642	0.0938187	0.68818	0.491339	0.767223	2206.11	FALSE
BW25113_2152	yeiB	conserved inner membrane protein (NCBI)	1275.22	0.064487	0.0824611	0.782029	0.434197	0.725414	1949.55	FALSE
BW25113_0629	ybeF	putative transcriptional regulator LYSR-type (VIMSS)	382.196	0.0642742	0.216975	0.296229	0.767055	0.910866	3444.08	FALSE
BW25113_3820	yigI	orf, hypothetical protein (VIMSS)	697.599	0.0640996	0.368478	0.173958	0.861899	0.948501	3869.93	FALSE
BW25113_0979	cbdB	cytochrome bd-II oxidase, subunit II (NCBI)	177.777	0.0638511	0.176279	0.362217	0.71719	0.889792	3220.18	FALSE
BW25113_2647	ypjA	putative ATP-binding component of a transport system (VIMSS)	752.953	0.0633795	0.11163	0.567765	0.570194	0.812645	2560.17	FALSE
BW25113_2033	wbbJ	predicted acyl transferase (NCBI)	7301.66	0.0631752	0.123731	0.510585	0.609642	0.837885	2737.29	FALSE
BW25113_2301	yfcF	predicted enzyme (NCBI)	441.627	0.0629799	0.159877	0.393927	0.693635	0.878543	3114.42	FALSE
BW25113_4500	yfaS		480.501	0.0628676	0.163068	0.385531	0.699844	0.880869	3142.3	FALSE
BW25113_4004	zraR	fused DNA-binding response regulator in two-component regulatory system with ZraS: response regulator/sigma54 interaction protein (NCBI)	1302.09	0.062524	0.125263	0.49914	0.61768	0.841211	2773.39	FALSE
BW25113_0993	torS	sensor protein torS (regulator TorR) (VIMSS)	503.031	0.0621317	0.101647	0.611252	0.541033	0.795172	2429.24	FALSE
BW25113_0139	htrE	predicted outer membrane usher protein (NCBI)	171.848	0.0618947	0.202188	0.306125	0.75951	0.909645	3410.2	FALSE
BW25113_0885	aat	leucyl/phenylalanyl-tRNA--protein transferase (NCBI)	1270.15	0.0618642	0.11646	0.531205	0.595277	0.831197	2672.79	FALSE
BW25113_2196	ccmF	heme lyase, CcmF subunit (NCBI)	716.648	0.0617867	0.123413	0.500649	0.616618	0.840718	2768.62	FALSE
BW25113_3013	yqhG	hypothetical protein (NCBI)	201.855	0.061719	0.203402	0.303434	0.761559	0.909645	3419.4	FALSE
BW25113_1663	mdtK	multidrug efflux protein NorM (NCBI)	2284.43	0.0615904	0.129989	0.473811	0.635635	0.849313	2854	FALSE
BW25113_3214	gltF	periplasmic protein (NCBI)	766.764	0.0613919	0.123356	0.497681	0.618709	0.841211	2778	FALSE
BW25113_0094	ftsA		16084.3	0.0611285	0.0595716	1.02613	0.304828	0.601419	1368.68	FALSE
BW25113_0231	dinB	DNA polymerase IV (NCBI)	588.594	0.061112	0.155535	0.392916	0.694381	0.878543	3117.77	FALSE
BW25113_2315	folC		7153.39	0.0610671	0.0998841	0.61138	0.540948	0.795172	2428.86	FALSE
BW25113_2286	nuoC	NADH:ubiquinone oxidoreductase, chain C,D (RefSeq)	58070.9	0.0607823	0.171031	0.355388	0.722299	0.893296	3243.12	FALSE
BW25113_0951	pqiB	paraquat-inducible protein B (NCBI)	5667.04	0.0606925	0.0920459	0.659373	0.509657	0.777305	2288.36	FALSE
BW25113_2753	iap	aminopeptidase in alkaline phosphatase isozyme conversion (NCBI)	1291.65	0.0606614	0.098332	0.616904	0.537298	0.794076	2412.47	FALSE
BW25113_1862	yebB	orf, hypothetical protein (VIMSS)	79.5877	0.0606473	0.240638	0.252028	0.80102	0.923048	3596.58	FALSE
BW25113_2128	yehW	predicted transporter subunit: membrane component of ABC superfamily (NCBI)	295.55	0.0605874	0.130671	0.463665	0.642888	0.853246	2886.57	FALSE
BW25113_1821	mntP	orf, hypothetical protein (VIMSS)	251.255	0.0605614	0.20985	0.288594	0.772892	0.914402	3470.29	FALSE
BW25113_3564	xylB	xylulokinase (NCBI)	488.372	0.0603199	0.174076	0.346514	0.728956	0.896539	3273.01	FALSE
BW25113_1162	bluR	predicted DNA-binding transcriptional regulator (NCBI)	2748.08	0.0601677	0.0804728	0.747677	0.454655	0.737928	2041.4	FALSE
BW25113_3241	aaeA	p-hydroxybenzoic acid efflux system component (NCBI)	281.577	0.0601234	0.116841	0.514575	0.60685	0.836403	2724.76	FALSE
BW25113_0715	abrB	putative transport protein (VIMSS)	976.819	0.0598512	0.281661	0.212494	0.831722	0.936742	3734.43	FALSE
BW25113_1197	treA	periplasmic trehalase (NCBI)	663.462	0.0595001	0.172969	0.343993	0.730852	0.897208	3281.52	FALSE
BW25113_0778	bioD	dethiobiotin synthetase (NCBI)	171.192	0.0593021	0.176419	0.336143	0.736763	0.900809	3308.07	FALSE
BW25113_1805	fadD	acyl-CoA synthase (NCBI)	5229.29	0.0592482	0.185319	0.319709	0.749189	0.906225	3363.86	FALSE
BW25113_2966	yqgA	predicted inner membrane protein (NCBI)	714.81	0.0589411	0.314433	0.187452	0.851307	0.943615	3822.37	FALSE
BW25113_1817	manX	fused mannose-specific PTS enzymes: IIA component/IIB component (NCBI)	40993.5	0.0588657	0.0861469	0.683317	0.494406	0.767692	2219.88	FALSE
BW25113_3073	patA	putrescine:2-oxoglutaric acid aminotransferase, PLP-dependent (RefSeq)	459.789	0.0587724	0.176212	0.333533	0.738732	0.900809	3316.91	FALSE
BW25113_3659	setC	predicted sugar efflux system (NCBI)	80.3734	0.0585716	0.243275	0.240762	0.809739	0.925948	3635.73	FALSE
BW25113_0378	yaiW	predicted DNA-binding transcriptional regulator (NCBI)	1680.42	0.0585223	0.0781733	0.748623	0.454085	0.737805	2038.84	FALSE
BW25113_0917	ycaR		2728.02	0.0584669	0.102116	0.572553	0.566948	0.810339	2545.59	FALSE
BW25113_3028	mdaB	NADPH quinone reductase (NCBI)	2279.02	0.0583761	0.113919	0.512436	0.608346	0.837176	2731.47	FALSE
BW25113_4328	iadA	isoaspartyl dipeptidase (NCBI)	4015.53	0.0581928	0.064018	0.909006	0.363347	0.657666	1631.43	FALSE
BW25113_2197	ccmE	periplasmic heme chaperone (NCBI)	241.394	0.0580695	0.153285	0.378834	0.704811	0.883084	3164.6	FALSE
BW25113_1334	fnr	DNA-binding transcriptional dual regulator, global regulator of anaerobic growth (NCBI)	19541.9	0.058011	0.152598	0.380156	0.703829	0.882984	3160.19	FALSE
BW25113_1022	pgaC	predicted glycosyl transferase (NCBI)	168.398	0.0578849	0.15562	0.371963	0.70992	0.886222	3187.54	FALSE
BW25113_0560	nohD	DLP12 prophage; DNA packaging protein (NCBI)	49.5999	0.0575947	0.328986	0.175067	0.861027	0.948501	3866.01	FALSE
BW25113_1493	gadB		151.705	0.0574565	0.234652	0.244859	0.806566	0.924975	3621.48	FALSE
BW25113_4571	wbbL		5114.98	0.057292	0.13295	0.430928	0.666521	0.863522	2992.68	FALSE
BW25113_1008	rutE	hypothetical protein (NCBI)	28.0297	0.0572704	0.447158	0.128076	0.898088	0.96092	4032.42	FALSE
BW25113_3587	yiaW	conserved inner membrane protein (NCBI)	20.713	0.0572398	0.409741	0.139697	0.888899	0.956888	3991.16	FALSE
BW25113_4702	mgtL	regulatory leader peptide for mgtA (NCBI)	588.401	0.0570779	0.151081	0.377796	0.705582	0.88325	3168.06	FALSE
BW25113_4089	alsR	transcriptional repressor of rpiB expression (VIMSS)	3474.16	0.0569831	0.171058	0.333122	0.739042	0.900809	3318.3	FALSE
BW25113_2321	flk	predicted flagella assembly protein (NCBI)	2577.02	0.056833	0.140001	0.405949	0.68478	0.872637	3074.66	FALSE
BW25113_0981	etk	cryptic autophosphorylating protein tyrosine kinase Etk (NCBI)	810.36	0.0567028	0.104404	0.543109	0.587055	0.824942	2635.88	FALSE
BW25113_0475	hemH		1632.16	0.0566242	0.0922187	0.614021	0.539201	0.794519	2421.01	FALSE
BW25113_2975	glcA	glycolate transporter (NCBI)	146.739	0.0562991	0.189372	0.297294	0.766242	0.910625	3440.43	FALSE
BW25113_3946	fsaB	fructose-6-phosphate aldolase 2 (NCBI)	160.816	0.0562607	0.172069	0.326967	0.743693	0.90447	3339.18	FALSE
BW25113_1460	ydcC		56.6233	0.0562325	0.304095	0.184917	0.853294	0.944168	3831.29	FALSE
BW25113_1412	azoR	acyl carrier protein phosphodiesterase (NCBI)	1177.69	0.0561731	0.100762	0.557485	0.577196	0.817421	2591.61	FALSE
BW25113_2324	mnmC	putative peptidase (VIMSS)	3680.81	0.0561196	0.0732079	0.766579	0.443332	0.7296	1990.56	FALSE
BW25113_1994	insH1		2666.16	0.0558602	0.0681411	0.819772	0.412346	0.703423	1851.43	FALSE
BW25113_1012	rutA	orf, hypothetical protein (VIMSS)	29.1784	0.0555244	0.299297	0.185516	0.852824	0.943956	3829.18	FALSE
BW25113_0101	yacG	zinc-binding protein (NCBI)	1003.46	0.0548856	0.110629	0.496122	0.619809	0.841253	2782.94	FALSE
BW25113_0356	frmA	alcohol dehydrogenase class III/glutathione-dependent formaldehyde dehydrogenase (NCBI)	9272.49	0.0547415	0.0773147	0.708035	0.478924	0.756213	2150.37	FALSE
BW25113_1120	cobB	deacetylase of acs and cheY, regulates chemotaxis (NCBI)	3024.53	0.054686	0.0798115	0.68519	0.493224	0.767598	2214.58	FALSE
BW25113_3753	rbsR	DNA-binding transcriptional repressor of ribose metabolism (NCBI)	2248.98	0.0544897	0.18051	0.301866	0.762755	0.91006	3424.77	FALSE
BW25113_4642	yoeD		23.1824	0.054446	0.386392	0.140909	0.887942	0.956785	3986.86	FALSE
BW25113_2619	ratA		3359.49	0.0541601	0.0800849	0.676284	0.498861	0.771107	2239.88	FALSE
BW25113_2906	ubiI	hypothetical protein (NCBI)	4721.6	0.0536662	0.0897683	0.59783	0.549953	0.799314	2469.29	FALSE
BW25113_0567	ybcH	hypothetical protein (NCBI)	237.532	0.0535885	0.179498	0.298546	0.765286	0.91006	3436.13	FALSE
BW25113_2663	gabP	gamma-aminobutyrate transporter (NCBI)	193.242	0.0534376	0.215078	0.248456	0.803781	0.924623	3608.98	FALSE
BW25113_2114	metG	methionyl-tRNA synthetase (NCBI)	20679.6	0.0534021	0.0896619	0.595595	0.551446	0.800414	2475.99	FALSE
BW25113_0971	serT		75.606	0.0532368	0.41918	0.127002	0.898939	0.96092	4036.24	FALSE
BW25113_0262	afuC	putative ATP-binding component of a transport system (VIMSS)	151.556	0.0531848	0.194938	0.272829	0.784985	0.918232	3524.58	FALSE
BW25113_0193	yaeF	orf, hypothetical protein (VIMSS)	381.273	0.0524842	0.122715	0.427692	0.668875	0.863522	3003.25	FALSE
BW25113_2733	mutS	DNA mismatch repair protein (NCBI)	7304.01	0.0523757	0.0775785	0.675132	0.499592	0.771439	2243.17	FALSE
BW25113_0947	ycbX	predicted 2Fe-2S cluster-containing protein (NCBI)	3587.07	0.0521436	0.0870036	0.599327	0.548955	0.799314	2464.81	FALSE
BW25113_0194	proS		40667.7	0.0516984	0.0784802	0.658744	0.51006	0.777305	2290.17	FALSE
BW25113_1061	dinI	DNA damage-inducible protein I (NCBI)	765.403	0.0515163	0.122791	0.419546	0.674817	0.865358	3029.93	FALSE
BW25113_0008	talB	transaldolase B (NCBI)	68703.2	0.0510808	0.0919118	0.555759	0.578375	0.818832	2596.91	FALSE
BW25113_1603	pntA	NAD(P) transhydrogenase subunit alpha (NCBI)	14819	0.0510631	0.130813	0.390352	0.696276	0.878652	3126.28	FALSE
BW25113_3910	yiiM	orf, hypothetical protein (VIMSS)	1588.1	0.0510129	0.180763	0.282209	0.777784	0.915352	3492.25	FALSE
BW25113_3052	hldE	fused heptose 7-phosphate kinase/heptose 1-phosphate adenyltransferase (NCBI)	9696.92	0.0508859	0.0619768	0.821048	0.411619	0.702769	1848.17	FALSE
BW25113_1207	prs		34639.8	0.0507534	0.113311	0.447912	0.654216	0.856844	2937.43	FALSE
BW25113_0077	ilvI	acetolactate synthase III large subunit (NCBI)	1233.13	0.0507402	0.170902	0.296896	0.766546	0.910743	3441.79	FALSE
BW25113_0970	yccA	inner membrane protein (NCBI)	17186	0.0506057	0.0870157	0.58157	0.560856	0.807278	2518.24	FALSE
BW25113_2652	ileY		2.61674	0.0505973	1.08794	0.0465076	0.962906	0.986285	4323.45	FALSE
BW25113_3040	zupT	zinc transporter ZupT (NCBI)	2373.14	0.0505282	0.142565	0.354423	0.723022	0.893896	3246.37	FALSE
BW25113_2776	ygcE	predicted kinase (NCBI)	197.661	0.0504768	0.183395	0.275236	0.783135	0.91731	3516.28	FALSE
BW25113_0213	yafS	orf, hypothetical protein (VIMSS)	1514.72	0.0504312	0.146752	0.343649	0.731111	0.897208	3282.69	FALSE
BW25113_1442	ydcU	predicted spermidine/putrescine transporter subunit (NCBI)	140.918	0.0503774	0.226724	0.222197	0.824161	0.933146	3700.48	FALSE
BW25113_2897	sdhE	hypothetical protein (NCBI)	3223.97	0.0501863	0.0766102	0.655086	0.512412	0.777956	2300.73	FALSE
BW25113_2012	yeeD	hypothetical protein (NCBI)	1600.38	0.0500944	0.613931	0.081596	0.934968	0.97752	4198.01	FALSE
BW25113_0886	cydC		3523.39	0.0500927	0.0965932	0.518594	0.604044	0.834333	2712.16	FALSE
BW25113_0967	rlmI	predicted methyltransferase (RefSeq)	7118.4	0.0499879	0.103024	0.485208	0.627529	0.846408	2817.6	FALSE
BW25113_0545	ybcL	DLP12 prophage; predicted kinase inhibitor (NCBI)	71.6757	0.0499643	0.236359	0.211392	0.832582	0.936742	3738.29	FALSE
BW25113_0966	hspQ	DNA-binding protein, hemimethylated (RefSeq)	4574.44	0.0499447	0.0986063	0.506506	0.612502	0.838658	2750.13	FALSE
BW25113_4532	hicA	orf, hypothetical protein (VIMSS)	170.644	0.0498179	0.210813	0.236314	0.813189	0.927608	3651.22	FALSE
BW25113_1596	ynfM	predicted transporter (NCBI)	957.384	0.0497476	0.16607	0.299559	0.764514	0.91006	3432.67	FALSE
BW25113_4577	sgrS	small antisense RNA (NCBI)	17.3962	0.0494082	0.39577	0.124841	0.90065	0.961867	4043.92	FALSE
BW25113_2113	mrp	putative ATPase (VIMSS)	16717.1	0.0492058	0.0898007	0.547945	0.58373	0.823808	2620.95	FALSE
BW25113_0472	recR	recombination protein RecR (NCBI)	12064.1	0.049128	0.0574378	0.855325	0.392371	0.686075	1761.75	FALSE
BW25113_2858	ygeN		18.2084	0.0490928	0.477918	0.102722	0.918184	0.968353	4122.64	FALSE
BW25113_2620	smpB	SsrA-binding protein (NCBI)	7937.16	0.0490508	0.0845556	0.580101	0.561846	0.807541	2522.69	FALSE
BW25113_0197	metQ	DL-methionine transporter subunit (NCBI)	7335.75	0.049025	0.0754335	0.649911	0.51575	0.778893	2315.72	FALSE
BW25113_1735	chbR	DNA-binding transcriptional dual regulator (NCBI)	529.267	0.0485994	0.145246	0.3346	0.737927	0.900809	3313.29	FALSE
BW25113_0641	lptE	minor lipoprotein (NCBI)	10706.2	0.0484782	0.0663175	0.731001	0.464779	0.747406	2086.86	FALSE
BW25113_3139	agaC	N-acetylgalactosamine-specific enzyme IIC component of PTS (NCBI)	46.261	0.0484362	0.25116	0.19285	0.847076	0.940956	3803.37	FALSE
BW25113_2017	yefM	orf, hypothetical protein (VIMSS)	1418.47	0.0480167	0.0924822	0.5192	0.603621	0.834333	2710.26	FALSE
BW25113_2864	glyU		59.4168	0.0479824	0.270261	0.177541	0.859083	0.947531	3857.28	FALSE
BW25113_3131	agaR	DNA-binding transcriptional dual regulator (NCBI)	3318.11	0.0478868	0.125923	0.380287	0.703733	0.882984	3159.76	FALSE
BW25113_0662	ubiF		3269.65	0.0478509	0.106421	0.449639	0.652971	0.856844	2931.84	FALSE
BW25113_2909	ygfB	orf, hypothetical protein (VIMSS)	8652.89	0.0476739	0.0853272	0.558719	0.576354	0.816744	2587.83	FALSE
BW25113_3887	dtd	D-tyrosyl-tRNA deacylase (NCBI)	1899.67	0.0475028	0.160325	0.296291	0.767008	0.910866	3443.87	FALSE
BW25113_2186	yejK	nucleoid-associated protein NdpA (NCBI)	7648.97	0.0474969	0.101939	0.465934	0.641263	0.852008	2879.27	FALSE
BW25113_3876	yihO	predited transporter (NCBI)	96.8614	0.0474221	0.248575	0.190776	0.848701	0.942113	3810.67	FALSE
BW25113_3867	hemN	O2-independent coproporphyrinogen III oxidase (VIMSS)	5648.97	0.0473297	0.0653651	0.724083	0.469015	0.749819	2105.88	FALSE
BW25113_4191	ulaR	DNA-binding transcriptional dual regulator (NCBI)	1250.42	0.0472556	0.0948414	0.498259	0.618301	0.841211	2776.17	FALSE
BW25113_1403	insC1		516.657	0.0472368	0.117901	0.400647	0.68868	0.875833	3092.17	FALSE
BW25113_1152	jayE	orf, hypothetical protein (VIMSS)	23.421	0.0471885	0.68056	0.0693378	0.944721	0.981606	4241.8	FALSE
BW25113_3578	yiaN	predicted transporter (NCBI)	61.1436	0.0470685	0.222004	0.212016	0.832095	0.936742	3736.1	FALSE
BW25113_4207	fklB	FKBP-type 22KD peptidyl-prolyl cis-trans isomerase (rotamase) (VIMSS)	11964.4	0.0470612	0.0671683	0.700646	0.483524	0.761062	2171.02	FALSE
BW25113_1325	ycjG	putative muconate cycloisomerase I (EC 5.5.-.-) (VIMSS)	1536.89	0.0470452	0.095093	0.494729	0.620792	0.841654	2787.35	FALSE
BW25113_1237	hns		90627.4	0.0468715	0.063734	0.735423	0.462082	0.745658	2074.75	FALSE
BW25113_3710	mdtL	multidrug efflux system protein (NCBI)	409.066	0.0467662	0.148354	0.315235	0.752583	0.908173	3379.1	FALSE
BW25113_2092	gatC	galactitol-specific enzyme IIC component of PTS (NCBI)	108365	0.0464504	0.18007	0.257957	0.79644	0.92109	3576.02	FALSE
BW25113_3232	yhcM	conserved protein with nucleoside triphosphate hydrolase domain (NCBI)	2142.34	0.0464495	0.167104	0.277968	0.781037	0.916532	3506.86	FALSE
BW25113_4555	yicS	hypothetical protein (NCBI)	67.4712	0.0462456	0.227921	0.202902	0.839212	0.937719	3768.06	FALSE
BW25113_3915	fieF	ferrous iron efflux protein F (NCBI)	3660.59	0.0461477	0.0770246	0.59913	0.549086	0.799314	2465.4	FALSE
BW25113_3176	glmM		25982.4	0.0460905	0.0847991	0.543526	0.586768	0.824942	2634.59	FALSE
BW25113_0543	emrE	multidrug efflux protein (NCBI)	509.924	0.0460121	0.117094	0.39295	0.694356	0.878543	3117.66	FALSE
BW25113_4391	yjjK	fused predicted transporter subunits of ABC superfamily: ATP-binding components (NCBI)	39497.5	0.0459507	0.0799659	0.574629	0.565542	0.809368	2539.28	FALSE
BW25113_0314	betT	choline transporter of high affinity (NCBI)	3220.61	0.0458497	0.213478	0.214775	0.829943	0.936742	3726.44	FALSE
BW25113_3486	rbbA	fused ribosome-associated ATPase: ATP-binding protein/ATP-binding protein/predicted membrane protein (NCBI)	1345.41	0.0455846	0.148388	0.307199	0.758692	0.909645	3406.53	FALSE
BW25113_0991	ymcE	cold shock gene (NCBI)	416.819	0.0455703	0.130748	0.348536	0.727438	0.896531	3266.2	FALSE
BW25113_0861	artM	arginine transporter subunit (NCBI)	1245.3	0.0455384	1.09518	0.0415809	0.966833	0.986883	4341.08	FALSE
BW25113_1659	ydhB	predicted DNA-binding transcriptional regulator (NCBI)	639.926	0.0455132	0.116	0.392355	0.694796	0.878644	3119.63	FALSE
BW25113_1420	mokB	regulatory peptide (NCBI)	111.374	0.0455117	0.163002	0.279209	0.780084	0.916048	3502.58	FALSE
BW25113_1548	nohQ	Qin prophage; predicted packaging protein (RefSeq)	36.3093	0.045343	0.296337	0.153012	0.878389	0.953789	3943.97	FALSE
BW25113_3188	sfsB	DNA-binding transcriptional activator of maltose metabolism (NCBI)	537.296	0.0449958	0.134071	0.335613	0.737163	0.900809	3309.86	FALSE
BW25113_1836	yebV	orf, hypothetical protein (VIMSS)	286.879	0.0449366	0.155483	0.289013	0.772571	0.914378	3468.84	FALSE
BW25113_0254	perR	CP4-6 prophage; predicted DNA-binding transcriptional regulator (NCBI)	305.805	0.0447784	0.148205	0.302138	0.762547	0.91006	3423.83	FALSE
BW25113_0878	macA	putative membrane protein (VIMSS)	996.556	0.0446763	0.129792	0.344215	0.730684	0.897208	3280.77	FALSE
BW25113_2585	pssA		12124.9	0.0446102	0.159872	0.279038	0.780216	0.916048	3503.17	FALSE
BW25113_0313	betI	probably transcriptional repressor of bet genes (VIMSS)	2071.23	0.0445923	0.144229	0.309177	0.757187	0.909645	3399.77	FALSE
BW25113_3568	xylH	D-xylose transporter subunit (NCBI)	193.018	0.0444613	0.21948	0.202575	0.839467	0.937719	3769.21	FALSE
BW25113_3192	mlaC	predicted ABC-type organic solvent transporter (NCBI)	11690.9	0.0443889	0.0736806	0.602451	0.546874	0.798954	2455.46	FALSE
BW25113_2251	nudI	predicted NUDIX hydrolase (NCBI)	604.577	0.0443711	0.124381	0.356734	0.721291	0.892843	3238.59	FALSE
BW25113_0447	ybaO	putative LRP-like transcriptional regulator (VIMSS)	758.228	0.0441405	0.159106	0.277428	0.781451	0.916777	3508.72	FALSE
BW25113_0610	rnk	nucleoside diphosphate kinase regulator (NCBI)	3432.58	0.0440516	0.146236	0.301237	0.763234	0.91006	3426.92	FALSE
BW25113_0526	cysS		8993.41	0.0439001	0.0843919	0.520193	0.602929	0.834333	2707.15	FALSE
BW25113_3386	rpe		6352.26	0.0437539	0.0815857	0.536294	0.591756	0.828347	2656.98	FALSE
BW25113_1961	dcm	DNA cytosine methylase (NCBI)	4181.8	0.0436936	0.0585536	0.746216	0.455537	0.738825	2045.36	FALSE
BW25113_0312	betB	betaine aldehyde dehydrogenase, NAD-dependent (NCBI)	4302.56	0.0436669	0.152207	0.286892	0.774195	0.914423	3476.14	FALSE
BW25113_1600	mdtJ		340.833	0.0431137	0.278561	0.154773	0.877	0.952975	3937.73	FALSE
BW25113_1434	ydcN	predicted DNA-binding transcriptional regulator (NCBI)	473.64	0.0430163	0.118346	0.36348	0.716246	0.889448	3215.94	FALSE
BW25113_2010	dacD	penicillin binding protein 6b (VIMSS)	562.435	0.0430118	0.160567	0.267874	0.788796	0.919612	3541.7	FALSE
BW25113_3961	oxyR	DNA-binding transcriptional dual regulator (NCBI)	7661.64	0.0429948	0.0937503	0.458609	0.646515	0.854746	2902.85	FALSE
BW25113_2314	dedD	putative lipoprotein (VIMSS)	5230.95	0.0429202	0.0684489	0.62704	0.530633	0.789864	2382.54	FALSE
BW25113_3375	frlR	putative transcriptional regulator (VIMSS)	1418	0.0427861	0.0948601	0.451044	0.651958	0.8564	2927.29	FALSE
BW25113_0779	uvrB	excinuclease ABC subunit B (NCBI)	4778.54	0.0425509	0.101687	0.418449	0.675619	0.865513	3033.53	FALSE
BW25113_0977	hyaF	protein involved in nickel incorporation into hydrogenase-1 proteins (NCBI)	61.9477	0.0424992	0.231072	0.183922	0.854075	0.944566	3834.79	FALSE
BW25113_4499	yehH		349.951	0.0424089	0.114971	0.368866	0.712228	0.887658	3197.9	FALSE
BW25113_0822	ybiV	predicted hydrolase (NCBI)	1948.49	0.0423839	0.0917714	0.461843	0.644194	0.854346	2892.43	FALSE
BW25113_0336	codB	cytosine transporter (NCBI)	682.425	0.0422959	0.138564	0.305245	0.76018	0.909645	3413.21	FALSE
BW25113_3778	rep	DNA helicase and single-stranded DNA-dependent ATPase (NCBI)	4304.35	0.0421859	0.1257	0.335608	0.737167	0.900809	3309.88	FALSE
BW25113_4393	trpR	Trp operon repressor (NCBI)	758.265	0.042056	0.17879	0.235225	0.814034	0.927611	3655.01	FALSE
BW25113_1553	rzpQ	Qin prophage; conserved protein (NCBI)	10.2579	0.0420055	0.618845	0.0678773	0.945883	0.981636	4247.02	FALSE
BW25113_2373	oxc	hypothetical protein (NCBI)	95.0892	0.0418711	0.284256	0.147301	0.882895	0.9559	3964.2	FALSE
BW25113_1876	argS		16191.5	0.0416478	0.13123	0.317364	0.750967	0.906913	3371.84	FALSE
BW25113_0005	yaaX	hypothetical protein (NCBI)	491.322	0.0414897	0.102589	0.404426	0.685899	0.873556	3079.69	FALSE
BW25113_0953	rmf	ribosome modulation factor (NCBI)	1169.97	0.041453	0.082827	0.500477	0.616739	0.840718	2769.16	FALSE
BW25113_2349	intS	CPS-53 (KpLE1) prophage; predicted prophage CPS-53 integrase (NCBI)	1546.73	0.0412174	0.175647	0.234661	0.814472	0.927804	3656.98	FALSE
BW25113_0463	acrA	multidrug efflux system (NCBI)	17038.4	0.0411891	0.0687157	0.599414	0.548897	0.799314	2464.55	FALSE
[truncated: 2,495 more rows]

## Sheet: Fig 6C
# Diferential expression of ygbE ASKA (1mM IPTG) versus BW25113 using DESeq2
# Differential regulation is considered if abs(log2_fold_change) > 2 & p_adj < 0.001 (Bonferoni) and is represented by Significant_Plot=TRUE
# Positive log2_fold_change is considered upregulated versus BW25113. Negative log2_fold_change is considered downregulated versus BW25113.
# For additional details of values, please refer to the DESeq2 manual
gene_id	gene_name	desc	baseMean	log2_fold_change	lfcSE	stat	p_value	q_value	p_adj	Significant_Plot
BW25113_2749	ygbE	conserved inner membrane protein (NCBI)	118248	10.1737	0.147204	69.1132	0	0	0	TRUE
BW25113_2256	arnD	hypothetical protein (NCBI)	757.403	7.41525	0.957109	7.74755	9.36829e-15	1.49293e-13	4.20636e-11	TRUE
BW25113_2252	ais	hypothetical protein (NCBI)	1091.86	6.60967	0.202165	32.6945	1.86908e-234	3.98558e-232	8.39215e-231	TRUE
BW25113_0345	lacI	transcriptional repressor of the lac operon (VIMSS)	60649.2	6.38657	0.159537	40.0318	0	0	0	TRUE
BW25113_2254	arnC	undecaprenyl phosphate-L-Ara4FN transferase (NCBI)	1981.04	6.26856	0.161856	38.7291	0	0	0	TRUE
BW25113_1172	ymgG	conserved protein, UPF0757 family (RefSeq)	3450.4	6.2637	0.128804	48.6296	0	0	0	TRUE
BW25113_4593	ymgI		577.602	6.21754	0.227079	27.3805	4.67789e-165	6.75728e-163	2.10037e-161	TRUE
BW25113_3608	gpsA		87.4471	6.17295	1.44907	4.25993				FALSE
BW25113_3024	ygiW	hypothetical protein (NCBI)	11172	6.07485	0.120845	50.2698	0	0	0	TRUE
BW25113_1171	ymgD	orf, hypothetical protein (VIMSS)	3455.24	5.93061	0.134684	44.0335	0	0	0	TRUE
BW25113_2253	arnB	uridine 5'-(beta-1-threo-pentapyranosyl-4-ulose diphosphate) aminotransferase, PLP-dependent (RefSeq)	2679.29	5.81941	0.12595	46.2042	0	0	0	TRUE
BW25113_4114	eptA	orf, hypothetical protein (VIMSS)	3074.62	5.69141	0.125631	45.3025	0	0	0	TRUE
BW25113_2479	gcvR	transcriptional regulation of gcv operon (VIMSS)	67.3257	5.68678	1.72236	3.30173	0.00096091	0.00354153	4.31449	FALSE
BW25113_1283	osmB	lipoprotein (NCBI)	2175.61	5.64371	0.12364	45.6462	0	0	0	TRUE
BW25113_3023	ygiV	predicted transcriptional regulator (NCBI)	4499.59	5.60677	0.178718	31.3722	4.84584e-216	9.86349e-214	2.17578e-212	TRUE
BW25113_1597	asr	acid shock protein (VIMSS)	255.037	5.10015	0.279676	18.2359	2.67633e-74	1.81585e-72	1.20167e-70	TRUE
BW25113_1481	bdm	orf, hypothetical protein (VIMSS)	126.611	4.85188	0.481346	10.0798	6.78547e-24	1.69751e-22	3.04668e-20	TRUE
BW25113_2178	yejB	predicted oligopeptide transporter subunit (NCBI)	207.474	4.75809	1.84585	2.57772				FALSE
BW25113_2424	cysU	sulfate/thiosulfate transporter subunit (NCBI)	173.94	4.48695	0.456725	9.82418	8.85931e-23	2.088e-21	3.97783e-19	TRUE
BW25113_2671	ygaC	hypothetical protein (NCBI)	1093.83	4.38124	0.161627	27.1071	8.12918e-162	1.1031e-159	3.65e-158	TRUE
BW25113_2255	arnA	hypothetical protein (NCBI)	4107.94	4.35999	0.141774	30.7532	1.10759e-207	2.15642e-205	4.97306e-204	TRUE
BW25113_0220	ivy	inhibitor of vertebrate C-lysozyme (NCBI)	8568.07	4.25357	0.10147	41.9194	0	0	0	TRUE
BW25113_3444	insA		699.403	3.96502	0.145286	27.2911	5.40399e-164	7.5622e-162	2.42639e-160	TRUE
BW25113_2764	cysJ	sulfite reductase, alpha subunit, flavoprotein (NCBI)	2383.58	3.93724	0.381439	10.3221	5.59996e-25	1.46647e-23	2.51438e-21	TRUE
BW25113_0795	ybhG	hypothetical protein (NCBI)	452.616	3.85753	0.877765	4.39472	1.10915e-05	6.53521e-05	0.0498007	FALSE
BW25113_3443	yrhA	orf, hypothetical protein (VIMSS)	132.084	3.85422	0.968643	3.97899	6.92089e-05	0.000339822	0.310748	FALSE
BW25113_2422	cysA	sulfate/thiosulfate transporter subunit (NCBI)	1146.88	3.67824	0.543288	6.77034	1.28483e-11	1.6533e-10	5.76889e-08	TRUE
BW25113_2423	cysW	sulfate/thiosulfate transporter subunit (NCBI)	471.546	3.56789	0.407029	8.76569	1.85639e-18	3.6301e-17	8.33521e-15	TRUE
BW25113_2752	cysD	sulfate adenylyltransferase subunit 2 (NCBI)	1107.57	3.56114	0.624608	5.7014	1.18831e-08	1.09943e-07	5.33549e-05	TRUE
BW25113_2425	cysP	thiosulfate transporter subunit (NCBI)	893.808	3.53203	0.288061	12.2614	1.45962e-34	4.63558e-33	6.55368e-31	TRUE
BW25113_4333	yjiK	conserved protein (RefSeq)	634.285	3.44	0.156425	21.9914	3.47827e-107	3.31398e-105	1.56175e-103	TRUE
BW25113_1160	iraM		121.408	3.23012	0.325107	9.93556	2.91544e-23	7.01901e-22	1.30903e-19	TRUE
BW25113_2390	ypeC	hypothetical protein (NCBI)	1010.5	3.18753	0.11834	26.9354	8.46875e-160	1.11538e-157	3.80247e-156	TRUE
BW25113_0379	yaiY	predicted inner membrane protein (NCBI)	279.664	3.07918	0.178757	17.2255	1.71003e-66	1.00757e-64	7.67802e-63	TRUE
BW25113_2466	ypfG	hypothetical protein (NCBI)	807.41	3.06861	0.137105	22.3816	5.95258e-111	5.92348e-109	2.67271e-107	TRUE
BW25113_2257	arnT	4-amino-4-deoxy-L-arabinose transferase (NCBI)	578.992	3.04696	0.141963	21.4631	3.44814e-102	3.15118e-100	1.54821e-98	TRUE
BW25113_4484	cpxP	periplasmic protein combats stress (NCBI)	2749.75	3.0074	0.10382	28.9674	1.69672e-184	2.92227e-182	7.61826e-181	TRUE
BW25113_4112	basS	sensory histidine kinase in two-component regulatory system with BasR (NCBI)	2458.91	2.95979	0.107129	27.6283	5.09321e-168	7.60246e-166	2.28685e-164	TRUE
BW25113_2763	cysI	sulfite reductase, beta subunit, NAD(P)-binding, heme-binding (NCBI)	3704.12	2.91932	0.729174	4.00359	6.23882e-05	0.000309385	0.280123	FALSE
BW25113_0841	ybjG	undecaprenyl pyrophosphate phosphatase (NCBI)	3010.01	2.83575	0.146639	19.3383	2.55764e-83	1.90554e-81	1.14838e-79	TRUE
BW25113_1113	ldtC	hypothetical protein (NCBI)	1529.3	2.83453	0.134067	21.1427	3.22241e-99	2.88599e-97	1.44686e-95	TRUE
BW25113_2751	cysN	sulfate adenylyltransferase subunit 1 (NCBI)	2053.93	2.81833	0.600132	4.69619	2.65061e-06	1.7353e-05	0.0119013	FALSE
BW25113_4113	basR	DNA-binding response regulator in two-component regulatory system with BasS (NCBI)	2628.07	2.77263	0.141458	19.6004	1.53463e-85	1.18484e-83	6.8905e-82	TRUE
BW25113_2013	yeeE	predicted inner membrane protein (NCBI)	2739.11	2.74124	0.605859	4.52455	6.05256e-06	3.77484e-05	0.027176	FALSE
BW25113_1639	mliC	orf, hypothetical protein (VIMSS)	482.693	2.73845	0.117459	23.3141	3.18918e-120	3.40027e-118	1.43194e-116	TRUE
BW25113_2635	ypjK	CP4-57 prophage; predicted inner membrane protein (NCBI)	5.7444	2.67828	1.18403	2.26202	0.0236965	0.0577014	106.397	FALSE
BW25113_2086	yegS	hypothetical protein (NCBI)	638.745	2.63358	0.168839	15.5981	7.49429e-55	3.57015e-53	3.36494e-51	TRUE
BW25113_2051	wcaH	GDP-mannose mannosyl hydrolase (VIMSS)	445.917	2.6037	0.201474	12.9233	3.3278e-38	1.1463e-36	1.49418e-34	TRUE
BW25113_1505	ydeT		81.9106	2.58549	0.353398	7.3161	2.55283e-13	3.69954e-12	1.14622e-09	TRUE
BW25113_4376	osmY	periplasmic protein (NCBI)	4639.87	2.55367	0.141144	18.0927	3.64034e-73	2.39727e-71	1.63451e-69	TRUE
BW25113_4131	cadA	lysine decarboxylase 1 (NCBI)	1029.12	2.53576	0.202268	12.5366	4.70756e-36	1.53872e-34	2.1137e-32	TRUE
BW25113_1503	ydeR	predicted fimbrial-like adhesin protein (NCBI)	25.8753	2.53291	0.600231	4.21989	2.44419e-05	0.000133477	0.109744	FALSE
BW25113_0294	ecpR	predicted regulator (NCBI)	55.0108	2.48619	0.332353	7.48056	7.40046e-14	1.1158e-12	3.32281e-10	TRUE
BW25113_4698	mgrR	sRNA antisense regulator down regulates YgdQ and EptB, PhoPQ-regulated, Hfq-dependent; affects sensitivity to antimicrobial peptides (RefSeq)	211.343	2.46481	0.219548	11.2268	3.01359e-29	8.48734e-28	1.3531e-25	TRUE
BW25113_1285	gmr	modulator of Rnase II stability (NCBI)	2560.73	2.43541	0.136678	17.8187	5.06306e-71	3.14894e-69	2.27331e-67	TRUE
BW25113_1730	ydjO		61.267	2.43329	0.502542	4.84195	1.28569e-06	8.83025e-06	0.00577275	FALSE
BW25113_4599	yneM		1570.42	2.42639	0.175811	13.8012	2.50794e-43	9.85138e-42	1.12607e-39	TRUE
BW25113_1523	yneG	hypothetical protein (NCBI)	9.17452	2.41517	0.799983	3.01902	0.00253591	0.00827079	11.3862	FALSE
BW25113_4242	mgtA	magnesium transporter (NCBI)	31461.9	2.39669	0.159272	15.0478	3.5716e-51	1.61552e-49	1.60365e-47	TRUE
BW25113_2050	wcaI	predicted glycosyl transferase (NCBI)	659.826	2.39377	0.16682	14.3494	1.0742e-46	4.49558e-45	4.82317e-43	TRUE
BW25113_3026	qseC	sensory histidine kinase in two-component regulatory system with QseB (NCBI)	1661.76	2.38017	0.150596	15.805	2.87261e-56	1.41358e-54	1.2898e-52	TRUE
BW25113_2762	cysH	phosphoadenosine phosphosulfate reductase (NCBI)	1954.57	2.36589	0.80913	2.92399	0.00345574	0.0107989	15.5163	FALSE
BW25113_3025	qseB	DNA-binding response regulator in two-component regulatory system with QseC (NCBI)	1172.37	2.36228	0.840696	2.8099	0.00495562	0.0146768	22.2507	FALSE
BW25113_0022	insA		581.877	2.34321	0.136203	17.2038	2.48501e-66	1.42665e-64	1.11577e-62	TRUE
BW25113_2062	wza	lipoprotein required for capsular polysaccharide translocation through the outer membrane (NCBI)	370.009	2.32243	0.268501	8.64962	5.16712e-18	9.80439e-17	2.32004e-14	TRUE
BW25113_4568	ytjA	predicted protein (RefSeq)	858.057	2.27443	0.150612	15.1012	1.58994e-51	7.26507e-50	7.13885e-48	TRUE
BW25113_2052	wcaG	bifunctional GDP-fucose synthetase: GDP-4-dehydro-6-deoxy-D-mannose epimerase/ GDP-4-dehydro-6-L-deoxygalactose reductase (NCBI)	1167.89	2.27388	0.138606	16.4053	1.75132e-60	9.22638e-59	7.86344e-57	TRUE
BW25113_2055	wcaE		257.418	2.26238	0.277012	8.1671	3.15897e-16	5.36176e-15	1.41838e-12	TRUE
BW25113_4703	pmrR		201.517	2.2389	0.197413	11.3412	8.20205e-30	2.32461e-28	3.68272e-26	TRUE
BW25113_4457	csrC	regulatory RNA (NCBI)	19805.4	2.23525	0.0973317	22.9653	1.03728e-116	1.08022e-114	4.65738e-113	TRUE
BW25113_2053	gmd	GDP-D-mannose dehydratase, NAD(P)-binding (NCBI)	1929.57	2.23519	0.149439	14.9572	1.39874e-50	6.20154e-49	6.28034e-47	TRUE
BW25113_1826	mgrB		2968.25	2.22114	0.0837702	26.5147	6.5677e-155	8.4029e-153	2.9489e-151	TRUE
BW25113_2061	wzb	protein-tyrosine phosphatase (NCBI)	156.83	2.21419	0.293839	7.5354	4.86836e-14	7.39e-13	2.18589e-10	TRUE
BW25113_1504	ydeS	predicted fimbrial-like adhesin protein (NCBI)	27.9334	2.18205	0.410808	5.31161	1.08664e-07	8.76749e-07	0.0004879	TRUE
BW25113_2054	wcaF	predicted acyl transferase (NCBI)	287.184	2.17828	0.255589	8.5226	1.56016e-17	2.86327e-16	7.0051e-14	TRUE
BW25113_4553	ysaB	hypothetical protein (NCBI)	136.83	2.17818	0.213711	10.1922	2.14917e-24	5.46817e-23	9.64977e-21	TRUE
BW25113_1536	ydeI		90.4729	2.17689	0.230329	9.4512	3.34967e-21	7.35286e-20	1.504e-17	TRUE
BW25113_1110	ycfJ	hypothetical protein (NCBI)	2349.91	2.14972	0.175673	12.2371	1.96957e-34	6.21109e-33	8.84338e-31	TRUE
BW25113_3088	alx	predicted inner membrane protein, part of terminus (NCBI)	988.305	2.12374	0.152298	13.9446	3.39159e-44	1.35603e-42	1.52282e-40	TRUE
BW25113_1379	hslJ	heat-inducible protein (NCBI)	3333.35	2.11688	0.128985	16.4118	1.57479e-60	8.39515e-59	7.07082e-57	TRUE
BW25113_2049	cpsB	mannose-1-phosphate guanyltransferase (NCBI)	725.707	2.10883	0.142938	14.7534	2.92368e-49	1.25887e-47	1.31273e-45	TRUE
BW25113_2060	wzc	orf, hypothetical protein (VIMSS)	913.488	2.08587	0.233358	8.9385	3.94487e-19	7.88623e-18	1.77125e-15	TRUE
BW25113_2809	ygdI	orf, hypothetical protein (VIMSS)	489.914	2.07199	0.136266	15.2055	3.25366e-52	1.50205e-50	1.46089e-48	TRUE
BW25113_4702	mgtL	regulatory leader peptide for mgtA (NCBI)	588.401	2.03501	0.145715	13.9657	2.5237e-44	1.01812e-42	1.13314e-40	TRUE
BW25113_1974	yodB	putative cytochrome (VIMSS)	190.788	2.02751	0.173223	11.7046	1.20659e-31	3.5782e-30	5.41757e-28	TRUE
BW25113_0877	ybjX	hypothetical protein (NCBI)	15840.8	2.02108	0.103229	19.5786	2.35607e-85	1.78822e-83	1.05788e-81	TRUE
BW25113_2056	wcaD	predicted colanic acid polymerase (NCBI)	295.364	2.01622	0.273629	7.36844	1.72641e-13	2.54305e-12	7.7516e-10	TRUE
BW25113_1743	spy	envelope stress induced periplasmic protein (NCBI)	1150.77	2.01246	0.167828	11.9912	3.95025e-33	1.21159e-31	1.77366e-29	TRUE
BW25113_1609	rstB	sensory histidine kinase in two-component regulatory system with RstA (NCBI)	5051.05	2.00218	0.0789525	25.3593	7.10261e-142	8.36986e-140	3.18907e-138	TRUE
BW25113_0412	yajI	orf, hypothetical protein (VIMSS)	523.48	1.91994	0.119846	16.0201	9.24409e-58	4.65113e-56	4.1506e-54	FALSE
BW25113_3543	dppB	dipeptide transporter (NCBI)	1055.46	1.91484	0.308208	6.2128	5.20478e-10	5.60265e-09	2.33695e-06	FALSE
BW25113_1502	ydeQ	predicted fimbrial-like adhesin protein (NCBI)	33.5601	1.91213	0.681667	2.80508	0.0050304	0.0148589	22.5865	FALSE
BW25113_0292	ecpB	hypothetical protein (NCBI)	77.1814	1.91146	0.233965	8.16985	3.08764e-16	5.27727e-15	1.38635e-12	FALSE
BW25113_1216	chaA	calcium/sodium:proton antiporter (NCBI)	5676.37	1.88491	0.0921611	20.4523	5.73138e-93	4.7528e-91	2.57339e-89	FALSE
BW25113_4132	cadB	predicted lysine/cadaverine transporter (NCBI)	538.956	1.8731	0.417941	4.48174	7.4038e-06	4.51078e-05	0.0332431	FALSE
BW25113_1608	rstA	DNA-binding response regulator in two-component regulatory system with RstB (RefSeq)	6431.84	1.86546	0.109433	17.0465	3.70924e-65	2.07624e-63	1.66545e-61	FALSE
BW25113_3027	ygiZ		27.9572	1.84526	0.376082	4.90653	9.27032e-07	6.51406e-06	0.00416237	FALSE
BW25113_4427	micC		2.56192	1.8441	1.37544	1.34073	0.180007	0.301561	808.232	FALSE
BW25113_2833	ygdR	hypothetical protein (NCBI)	1633.25	1.83875	0.0964935	19.0557	5.89105e-81	4.18732e-79	2.64508e-77	FALSE
BW25113_1897	otsB	trehalose-6-phosphate phosphatase, biosynthetic (NCBI)	369.689	1.83592	0.16027	11.4552	2.2151e-30	6.31797e-29	9.9458e-27	FALSE
BW25113_1829	htpX	heat shock protein HtpX (NCBI)	12520.8	1.8332	0.0957477	19.1461	1.04249e-81	7.52948e-80	4.68079e-78	FALSE
BW25113_1641	slyB		47614.4	1.82905	0.0834623	21.9147	1.8797e-106	1.7536e-104	8.43986e-103	FALSE
BW25113_1600	mdtJ		340.833	1.81358	0.274018	6.61847	3.62935e-11	4.4649e-10	1.62958e-07	FALSE
BW25113_4026	yjbE	hypothetical protein (NCBI)	2449.23	1.80408	0.165873	10.8762	1.49617e-27	4.1357e-26	6.71779e-24	FALSE
BW25113_3686	ibpB	heat shock chaperone (NCBI)	586.447	1.79993	0.286558	6.28122	3.35933e-10	3.71434e-09	1.50834e-06	FALSE
BW25113_1321	ycjX	conserved protein with nucleoside triphosphate hydrolase domain (NCBI)	3344.82	1.75579	0.172246	10.1935	2.12064e-24	5.42642e-23	9.52168e-21	FALSE
BW25113_3708	tnaA	tryptophanase (VIMSS)	4835.61	1.75403	0.674527	2.60039	0.00931182	0.025615	41.8101	FALSE
BW25113_1130	phoP		9144.97	1.74673	0.0880117	19.8466	1.18009e-87	9.27094e-86	5.29859e-84	FALSE
BW25113_1478	adhP	alcohol dehydrogenase (VIMSS)	2951.45	1.73781	0.0898673	19.3375	2.59576e-83	1.90554e-81	1.1655e-79	FALSE
BW25113_2048	cpsG	phosphomannomutase (NCBI)	740.131	1.7259	0.139792	12.3462	5.10634e-35	1.6333e-33	2.29275e-31	FALSE
BW25113_1825	yebO		5904.84	1.71643	0.119136	14.4073	4.65568e-47	1.9668e-45	2.0904e-43	FALSE
BW25113_1322	ycjF	hypothetical protein (NCBI)	2263.33	1.71266	0.143489	11.9358	7.70231e-33	2.34632e-31	3.45834e-29	FALSE
BW25113_1755	ynjC	fused transporter subunits of ABC superfamily: membrane components (RefSeq)	186.624	1.69019	1.37464	1.22954	0.218868	0.35344	982.716	FALSE
BW25113_1479	maeA	NAD-linked malate dehydrogenase (malic enzyme) (VIMSS)	35613.9	1.67411	0.0972717	17.2107	2.2091e-66	1.28472e-64	9.91885e-63	FALSE
BW25113_2936	loiP	orf, hypothetical protein (VIMSS)	5027.55	1.67169	0.0966656	17.2935	5.26576e-67	3.14401e-65	2.36433e-63	FALSE
BW25113_0019	nhaA	pH-dependent sodium/proton antiporter (NCBI)	5133.28	1.66812	0.111424	14.9709	1.137e-50	5.09151e-49	5.10515e-47	FALSE
BW25113_3542	dppC	dipeptide transporter (NCBI)	817.127	1.66477	0.222606	7.47856	7.51437e-14	1.12917e-12	3.37395e-10	FALSE
BW25113_0865	ybjP	predicted lipoprotein (NCBI)	943.905	1.66221	0.176265	9.43015	4.09497e-21	8.85859e-20	1.83864e-17	FALSE
BW25113_3744	asnA	asparagine synthetase AsnA (NCBI)	7078.1	1.63549	0.0912462	17.9239	7.67479e-72	4.84052e-70	3.44598e-68	FALSE
BW25113_4111	proP	proline/glycine betaine transporter (NCBI)	9301.18	1.63366	0.162989	10.0231	1.2066e-23	2.96877e-22	5.41764e-20	FALSE
BW25113_1732	katE	hydroperoxidase HPII(III) (catalase) (NCBI)	1736.76	1.62395	0.183909	8.83019	1.04498e-18	2.07975e-17	4.69197e-15	FALSE
BW25113_2107	rcnB	orf, hypothetical protein (VIMSS)	1885.61	1.59399	0.0896923	17.7717	1.17053e-70	7.18034e-69	5.2557e-67	FALSE
BW25113_1951	rcsA		832.07	1.57795	0.118256	13.3435	1.29291e-40	4.59498e-39	5.80519e-37	FALSE
BW25113_0753	ybgS	hypothetical protein (NCBI)	281.19	1.5761	0.263713	5.97657	2.27882e-09	2.29832e-08	1.02319e-05	FALSE
BW25113_1599	mdtI		254.278	1.56658	0.222518	7.04026	1.91887e-12	2.60426e-11	8.61572e-09	FALSE
BW25113_0839	dacC	D-alanyl-D-alanine carboxypeptidase (penicillin-binding protein 6a) (NCBI)	4706.19	1.5656	0.115203	13.5899	4.59769e-42	1.68758e-40	2.06436e-38	FALSE
BW25113_2922	yggE	hypothetical protein (NCBI)	7978.5	1.55834	0.0881346	17.6813	5.83919e-70	3.5335e-68	2.62179e-66	FALSE
BW25113_2059	wcaA	predicted glycosyl transferase (NCBI)	338.928	1.55022	0.191458	8.09691	5.63745e-16	9.45486e-15	2.53121e-12	FALSE
BW25113_2012	yeeD	hypothetical protein (NCBI)	1600.38	1.5428	0.613624	2.51425	0.0119288	0.0317203	53.5601	FALSE
BW25113_3055	ygiM	predicted signal transduction protein (SH3 domain) (NCBI)	4142.87	1.53669	0.205609	7.47382	7.79e-14	1.16668e-12	3.49771e-10	FALSE
BW25113_2777	queE	hypothetical protein (NCBI)	4331.01	1.53587	0.0990339	15.5085	3.0395e-54	1.4178e-52	1.36474e-50	FALSE
BW25113_3757	gltU		624.223	1.52483	0.293137	5.20176	1.97406e-07	1.53203e-06	0.000886353	FALSE
BW25113_2028	ugd	UDP-glucose 6-dehydrogenase (NCBI)	1953.89	1.5236	0.177305	8.59311	8.4647e-18	1.58598e-16	3.80065e-14	FALSE
BW25113_1455	yncH		2.33945	1.51393	1.37709	1.09937	0.271606	0.41624	1219.51	FALSE
BW25113_0747	lysY		2412.12	1.50529	0.307477	4.89563	9.79924e-07	6.82442e-06	0.00439986	FALSE
BW25113_4027	yjbF	orf, hypothetical protein (VIMSS)	114.157	1.50441	0.247897	6.06868	1.28962e-09	1.33679e-08	5.79039e-06	FALSE
BW25113_0376	ampH	beta-lactamase/D-alanine carboxypeptidase (NCBI)	3006.93	1.5041	0.246133	6.11091	9.90639e-10	1.03647e-08	4.44797e-06	FALSE
BW25113_0315	yahA	predicted DNA-binding transcriptional regulator (NCBI)	385493	1.48657	0.158295	9.39119	5.93261e-21	1.27722e-19	2.66374e-17	FALSE
BW25113_1112	bhsA		232.449	1.48284	0.244701	6.05978	1.36306e-09	1.40965e-08	6.12016e-06	FALSE
BW25113_1729	ydjN	predicted transporter (NCBI)	5717.96	1.47278	0.51044	2.88531	0.00391026	0.0120179	17.5571	FALSE
BW25113_0275	insA		230.176	1.47112	0.159587	9.2183	3.01837e-20	6.3756e-19	1.35525e-16	FALSE
BW25113_0293	ecpA	hypothetical protein (NCBI)	383.493	1.46907	0.121733	12.068	1.55897e-33	4.84798e-32	6.99979e-30	FALSE
BW25113_2666	yqaE	predicted membrane protein (NCBI)	263.269	1.46611	0.156342	9.37757	6.75103e-21	1.44646e-19	3.03121e-17	FALSE
BW25113_2174	lpxT	orf, hypothetical protein (VIMSS)	4017.37	1.46343	0.150411	9.72951	2.2567e-22	5.1823e-21	1.01326e-18	FALSE
BW25113_1614	ydgA	hypothetical protein (NCBI)	22965.8	1.46254	0.0706304	20.7069	3.00046e-95	2.63452e-93	1.34721e-91	FALSE
BW25113_1605	ydgI	predicted arginine/ornithine antiporter transporter (NCBI)	1668.91	1.45562	0.220569	6.5994	4.12834e-11	5.06485e-10	1.85362e-07	FALSE
BW25113_3932	hslV	ATP-dependent protease peptidase subunit (NCBI)	14919.6	1.45539	0.100028	14.5499	5.84857e-48	2.49428e-46	2.62601e-44	FALSE
BW25113_3541	dppD	dipeptide transporter (NCBI)	1602.66	1.45285	0.210249	6.91013	4.84223e-12	6.41524e-11	2.17416e-08	FALSE
BW25113_0749	lysQ		394.521	1.45065	0.371148	3.90855	9.28513e-05	0.000441389	0.416902	FALSE
BW25113_4008	gltV		566.467	1.44576	0.300392	4.81292	1.48737e-06	1.01069e-05	0.0066783	FALSE
BW25113_4603	rseX		2.42922	1.43833	1.17695	1.22208	0.221676	0.357073	995.324	FALSE
BW25113_2592	clpB	protein disaggregation chaperone (NCBI)	33999.2	1.43718	0.17057	8.42576	3.58422e-17	6.44583e-16	1.60931e-13	FALSE
BW25113_3400	hslR	ribosome-associated heat shock protein Hsp15 (NCBI)	8412.72	1.43408	0.0857979	16.7146	1.02657e-62	5.67531e-61	4.60932e-59	FALSE
BW25113_2057	wcaC	predicted glycosyl transferase (NCBI)	260.873	1.41509	0.19304	7.33053	2.29251e-13	3.33307e-12	1.02934e-09	FALSE
BW25113_0746	valZ	tRNA-Val (NCBI)	2939.96	1.41042	0.294789	4.7845	1.71416e-06	1.1491e-05	0.00769657	FALSE
BW25113_0970	yccA	inner membrane protein (NCBI)	17186	1.40477	0.0867761	16.1885	6.08267e-59	3.09525e-57	2.73112e-55	FALSE
BW25113_0748	lysZ		1578.4	1.40354	0.302308	4.64275	3.43804e-06	2.20538e-05	0.0154368	FALSE
BW25113_0014	dnaK	molecular chaperone DnaK (NCBI)	258639	1.3983	0.119505	11.7008	1.26325e-31	3.72161e-30	5.67201e-28	FALSE
BW25113_0161	degP	serine endoprotease (protease Do), membrane-associated (NCBI)	9350.51	1.38715	0.171555	8.08571	6.18049e-16	1.03269e-14	2.77504e-12	FALSE
BW25113_4359	opgB	phosphoglycerol transferase I (VIMSS)	10004.3	1.37822	0.144246	9.55461	1.24046e-21	2.77739e-20	5.56967e-18	FALSE
BW25113_3687	ibpA	heat shock chaperone (NCBI)	4518.35	1.37556	0.163585	8.40885	4.1405e-17	7.41646e-16	1.85908e-13	FALSE
BW25113_3917	sbp	sulfate transporter subunit (NCBI)	402.251	1.35574	0.27437	4.94129	7.7608e-07	5.51633e-06	0.0034846	FALSE
BW25113_2672	ygaM	orf, hypothetical protein (VIMSS)	673.771	1.34861	0.193202	6.98031	2.94526e-12	3.94876e-11	1.32242e-08	FALSE
BW25113_0453	ybaY	glycoprotein/polysaccharide metabolism (VIMSS)	2279.12	1.33901	0.0945895	14.1561	1.71353e-45	6.97563e-44	7.69376e-42	FALSE
BW25113_0473	htpG	heat shock protein 90 (NCBI)	66514.8	1.33493	0.112848	11.8295	2.74926e-32	8.26254e-31	1.23442e-28	FALSE
BW25113_2590	gltW		3873.12	1.33244	0.307005	4.34012	1.42403e-05	8.22814e-05	0.063939	FALSE
BW25113_0565	ompT	DLP12 prophage; outer membrane protease VII (outer membrane protein 3b) (NCBI)	24506.9	1.32364	0.0932351	14.1968	9.58543e-46	3.93794e-44	4.30386e-42	FALSE
BW25113_0048	folA		5295.18	1.32113	0.137115	9.63518	5.67897e-22	1.29089e-20	2.54986e-18	FALSE
BW25113_3931	hslU	ATP-dependent protease ATP-binding subunit (NCBI)	45966	1.30296	0.1031	12.6377	1.30761e-36	4.36974e-35	5.87115e-33	FALSE
BW25113_3853	alaT		355.043	1.30136	0.307125	4.23724	2.26287e-05	0.000124485	0.101603	FALSE
BW25113_3401	hslO	orf, hypothetical protein (VIMSS)	18003.1	1.29794	0.0944735	13.7387	5.9543e-43	2.27892e-41	2.67348e-39	FALSE
BW25113_0235	ykfJ	hypothetical protein (RefSeq)	9.44812	1.29325	0.636909	2.03051	0.0423045	0.0939679	189.947	FALSE
BW25113_1584	speG	spermidine N1-acetyltransferase (NCBI)	4355.29	1.29278	0.0781389	16.5446	1.7511e-61	9.56271e-60	7.86243e-58	FALSE
BW25113_3955	eptC	conserved inner membrane protein (NCBI)	11121	1.28516	0.106522	12.0647	1.62198e-33	5.00911e-32	7.28267e-30	FALSE
BW25113_0745	lysW		4856	1.27716	0.288137	4.43248	9.31538e-06	5.55449e-05	0.041826	FALSE
BW25113_0842	mdfA	multidrug efflux system protein (NCBI)	2851.16	1.27175	0.206222	6.1669	6.9641e-10	7.38987e-09	3.12688e-06	FALSE
BW25113_1535	dgcZ	hypothetical protein (NCBI)	832.037	1.27065	0.139112	9.134	6.60151e-20	1.35603e-18	2.96408e-16	FALSE
BW25113_3276	alaU		431.473	1.27021	0.324896	3.90958	9.24557e-05	0.000439975	0.415126	FALSE
BW25113_4601	ydgU		15.4721	1.26533	0.468181	2.70265	0.00687892	0.0195704	30.8864	FALSE
BW25113_1583	ynfB	hypothetical protein (NCBI)	3524.04	1.26434	0.0801669	15.7713	4.8995e-56	2.38478e-54	2.19988e-52	FALSE
BW25113_1627	rsxA	Na(+)-translocating NADH-quinone reductase subunit E (NCBI)	1319.66	1.26141	0.213425	5.91035	3.41391e-09	3.35252e-08	1.53284e-05	FALSE
BW25113_2021	hisC	histidinol-phosphate aminotransferase (NCBI)	66.6025	1.2592	0.382407	3.29282	0.000991881	0.00363473	4.45354	FALSE
BW25113_2047	wcaJ	predicted UDP-glucose lipid carrier transferase (NCBI)	289.498	1.25003	0.179447	6.96602	3.26023e-12	4.34503e-11	1.46384e-08	FALSE
BW25113_3852	ileT		624.5	1.24935	0.316322	3.94961	7.82786e-05	0.000379774	0.351471	FALSE
BW25113_2614	grpE	heat shock protein (NCBI)	42652.5	1.24927	0.0914648	13.6585	1.79681e-42	6.81874e-41	8.06768e-39	FALSE
BW25113_0527	ybcI	conserved inner membrane protein (NCBI)	257.79	1.24588	0.14125	8.82036	1.1409e-18	2.2606e-17	5.12265e-15	FALSE
BW25113_0875	aqpZ	aquaporin Z (NCBI)	520.708	1.24483	0.16538	7.52709	5.18855e-14	7.84943e-13	2.32966e-10	FALSE
BW25113_2404	lysV		498.846	1.24233	0.38225	3.25005	0.00115386	0.00414021	5.18083	FALSE
BW25113_0020	nhaR	DNA-binding transcriptional activator (NCBI)	1841.24	1.23561	0.0723827	17.0706	2.45833e-65	1.39347e-63	1.10379e-61	FALSE
BW25113_4164	glyX		1732.48	1.23484	0.594588	2.0768	0.0378202	0.0854053	169.813	FALSE
BW25113_0840	deoR	DNA-binding transcriptional repressor (NCBI)	2815.17	1.23372	0.106244	11.6121	3.57519e-31	1.04639e-29	1.60526e-27	FALSE
BW25113_3398	yrfF	predicted inner membrane protein (NCBI)	5830.36	1.23121	0.157568	7.81385	5.54665e-15	8.96675e-14	2.49045e-11	FALSE
BW25113_2258	arnF	putative transport/receptor protein (VIMSS)	857.164	1.22604	0.123056	9.9633	2.20626e-23	5.34035e-22	9.90612e-20	FALSE
BW25113_0673	metT		6923.81	1.22474	0.308366	3.9717	7.13612e-05	0.0003481	0.320412	FALSE
BW25113_1183	umuD	DNA polymerase V, subunit D (NCBI)	5.64105	1.22248	0.830335	1.47227	0.140947	0.249175	632.852	FALSE
BW25113_2691	argQ		1296.75	1.2218	0.339012	3.604	0.000313354	0.00130288	1.40696	FALSE
BW25113_1047	opgC	glucans biosynthesis protein (NCBI)	2433.99	1.2206	0.284397	4.29188	1.7717e-05	0.000100173	0.0795495	FALSE
BW25113_3969	gltT		4069.71	1.2173	0.30977	3.92968	8.50574e-05	0.000407848	0.381908	FALSE
BW25113_3151	yraQ	predicted permease (NCBI)	2919.56	1.21618	0.186768	6.51174	7.42854e-11	8.84707e-10	3.33541e-07	FALSE
BW25113_4165	glyY		807.702	1.21306	0.566899	2.13982	0.0323694	0.074871	145.339	FALSE
BW25113_3570	bax	hypothetical protein (NCBI)	7882.74	1.21304	0.159941	7.58428	3.34341e-14	5.16268e-13	1.50119e-10	FALSE
BW25113_3399	yrfG	putative phosphatase (VIMSS)	6287.19	1.21236	0.0814604	14.8828	4.26185e-50	1.85287e-48	1.91357e-46	FALSE
BW25113_1953	yodD	orf, hypothetical protein (VIMSS)	176.895	1.21003	0.245117	4.93657	7.951e-07	5.64257e-06	0.00357	FALSE
BW25113_2366	dsdA	D-serine dehydratase (NCBI)	2709.46	1.20879	0.68799	1.75698	0.0789207	0.155961	354.354	FALSE
BW25113_3277	ileU		805.337	1.20727	0.31604	3.81999	0.000133458	0.000609199	0.599226	FALSE
BW25113_0265	insA		259.952	1.20408	0.163991	7.34237	2.09843e-13	3.07083e-12	9.42193e-10	FALSE
BW25113_3728	pstS	phosphate transporter subunit (NCBI)	3800.53	1.20376	0.199566	6.03191	1.62035e-09	1.66421e-08	7.27539e-06	FALSE
BW25113_2419	yfeK	hypothetical protein (NCBI)	245.734	1.20121	0.237766	5.05207	4.37038e-07	3.21355e-06	0.0019623	FALSE
BW25113_1231	tyrT		1774.14	1.19843	0.384301	3.11847	0.00181795	0.00618131	8.1626	FALSE
BW25113_0744	valT		7178.75	1.19656	0.281239	4.25459	2.09429e-05	0.000116784	0.0940337	FALSE
BW25113_3615	waaH	predicted glycosyl transferase (NCBI)	316.618	1.19409	0.1749	6.82729	8.65322e-12	1.11992e-10	3.8853e-08	FALSE
BW25113_4143	groL		260118	1.19292	0.113436	10.5163	7.26852e-26	1.92594e-24	3.26356e-22	FALSE
BW25113_4142	groS		49428.9	1.19247	0.104024	11.4635	2.01251e-30	5.81326e-29	9.03615e-27	FALSE
BW25113_4425	rttR		566.951	1.18192	0.43142	2.73962	0.0061511	0.017725	27.6184	FALSE
BW25113_4315	fimI	fimbrial protein (VIMSS)	1019.83	1.18129	0.0866493	13.633	2.5493e-42	9.43451e-41	1.14464e-38	FALSE
BW25113_4163	glyV	tRNA-Gly (NCBI)	1761.53	1.17806	0.589692	1.99776	0.0457427	0.100164	205.385	FALSE
BW25113_1929	yedE	predicted inner membrane protein (NCBI)	7032.8	1.17762	0.241397	4.87835	1.06976e-06	7.41543e-06	0.0048032	FALSE
BW25113_0015	dnaJ	chaperone Hsp40, co-chaperone with DnaK (NCBI)	39014.3	1.17656	0.092391	12.7346	3.79669e-37	1.288e-35	1.70471e-33	FALSE
BW25113_1230	tyrV		1397.86	1.17279	0.383604	3.05731	0.00223336	0.00738625	10.0278	FALSE
BW25113_1055	yceA	hypothetical protein (NCBI)	4741.63	1.16661	0.28926	4.03309	5.50489e-05	0.000277288	0.247169	FALSE
BW25113_2570	rseC	RseC protein involved in reduction of the SoxR iron-sulfur cluster (NCBI)	2150.66	1.16408	0.189643	6.13825	8.34355e-10	8.81189e-09	3.74625e-06	FALSE
BW25113_4674	ynbG		1.09304	1.16328	2.09929	0.554129	0.579491	0.708811	2601.91	FALSE
BW25113_2817	amiC	putative amidase (VIMSS)	5295.63	1.16308	0.174578	6.66223	2.69708e-11	3.35799e-10	1.21099e-07	FALSE
BW25113_0666	metU		5268.02	1.16301	0.262524	4.43011	9.4184e-06	5.60846e-05	0.0422886	FALSE
BW25113_4483	tatD	DNase, magnesium-dependent (NCBI)	1498.16	1.1563	0.143155	8.07729	6.62241e-16	1.10242e-14	2.97346e-12	FALSE
BW25113_1586	ynfD	orf, hypothetical protein (VIMSS)	258.464	1.15413	0.193463	5.96563	2.43698e-09	2.43589e-08	1.0942e-05	FALSE
BW25113_1057	yceJ	predicted cytochrome b561 (NCBI)	203.079	1.13989	0.219919	5.18324	2.1806e-07	1.67779e-06	0.000979091	FALSE
BW25113_0659	ybeY		7885.84	1.13875	0.0919275	12.3875	3.05367e-35	9.83764e-34	1.3711e-31	FALSE
BW25113_0202	ileV		709.737	1.13704	0.314643	3.61375	0.000301795	0.00126067	1.35506	FALSE
BW25113_1014	putA	fused DNA-binding transcriptional regulator/proline dehydrogenase/pyrroline-5-carboxylate dehydrogenase (NCBI)	25816.8	1.13481	0.543465	2.0881	0.0367884	0.0836235	165.18	FALSE
BW25113_3194	mlaE	predicted toluene transporter subunit: membrane component of ABC superfamily (NCBI)	9342.94	1.13225	0.0796504	14.2152	7.37274e-46	3.05696e-44	3.31036e-42	FALSE
BW25113_3195	mlaF	predicted toluene transporter subunit: ATP-binding component of ABC superfamily (NCBI)	11215.7	1.132	0.0697692	16.2249	3.36031e-59	1.74971e-57	1.50878e-55	FALSE
BW25113_4316	fimC	periplasmic chaperone, required for type 1 fimbriae (VIMSS)	540.01	1.1304	0.174155	6.49076	8.54057e-11	1.00909e-09	3.83472e-07	FALSE
BW25113_4317	fimD	outer membrane usher protein, type 1 fimbrial synthesis (NCBI)	840.618	1.1303	0.115106	9.81963	9.26837e-23	2.17297e-21	4.1615e-19	FALSE
BW25113_2045	wcaK	predicted pyruvyl transferase (NCBI)	428.417	1.12342	0.196055	5.73012	1.0036e-08	9.38234e-08	4.50618e-05	FALSE
BW25113_4140	fxsA	orf, hypothetical protein (VIMSS)	2021.95	1.1225	0.0805101	13.9424	3.50175e-44	1.38768e-42	1.57228e-40	FALSE
BW25113_3709	tnaB	tryptophan transporter of low affinity (NCBI)	463.126	1.11863	0.692363	1.61567	0.106166	0.199684	476.685	FALSE
BW25113_2403	valY		679.766	1.11694	0.350134	3.19003	0.00142258	0.00497681	6.38739	FALSE
BW25113_1537	ydeJ	competence damage-inducible protein A (NCBI)	147.45	1.11605	0.221485	5.03894	4.68119e-07	3.43083e-06	0.00210185	FALSE
BW25113_0743	lysT		11647.9	1.11135	0.28541	3.89387	9.86568e-05	0.000465822	0.442969	FALSE
BW25113_0898	ycaD	putative MFS family transporter protein (NCBI)	998.642	1.11041	0.228237	4.86517	1.14359e-06	7.915e-06	0.00513473	FALSE
BW25113_0631	ybeD		4152.55	1.10953	0.113163	9.80466	1.07513e-22	2.50751e-21	4.82733e-19	FALSE
BW25113_3343	tusB		1833.42	1.10807	0.0837451	13.2315	5.77315e-40	2.0356e-38	2.59215e-36	FALSE
BW25113_3089	sstT	sodium:serine/threonine symporter (NCBI)	4333.68	1.10731	0.154971	7.14524	8.98396e-13	1.24938e-11	4.0338e-09	FALSE
BW25113_0154	hemL		16457.5	1.09918	0.0610908	17.9925	2.23019e-72	1.44736e-70	1.00136e-68	FALSE
BW25113_0897	ycaC	predicted hydrolase (NCBI)	894.088	1.09817	0.300708	3.65194	0.000260263	0.00111634	1.16858	FALSE
BW25113_3540	dppF	dipeptide transporter (NCBI)	1625.51	1.09255	0.0894006	12.2209	2.40431e-34	7.52902e-33	1.07953e-30	FALSE
BW25113_2560	pgpC	orf, hypothetical protein (VIMSS)	2239.26	1.09051	0.162274	6.72017	1.81514e-11	2.2961e-10	8.14996e-08	FALSE
BW25113_0660	ybeZ	predicted protein with nucleoside triphosphate hydrolase domain (RefSeq)	15186.8	1.08967	0.0916538	11.889	1.35017e-32	4.08517e-31	6.06226e-29	FALSE
BW25113_2259	pmrD	polymyxin resistance protein B (VIMSS)	1505.13	1.08853	0.126217	8.62424	6.45198e-18	1.21395e-16	2.89694e-14	FALSE
BW25113_4314	fimA	major type 1 subunit fimbrin (pilin) (NCBI)	9978.49	1.07368	0.0787167	13.6399	2.32036e-42	8.65883e-41	1.04184e-38	FALSE
BW25113_0492	ybbN	putative thioredoxin-like protein (VIMSS)	9919.68	1.07281	0.125795	8.52822	1.48622e-17	2.7388e-16	6.67313e-14	FALSE
BW25113_2692	argZ		2675.26	1.07008	0.310653	3.44463	0.000571852	0.00223842	2.56761	FALSE
BW25113_0203	alaV		427.383	1.0692	0.293939	3.63748	0.000275319	0.00117641	1.23618	FALSE
BW25113_1287	yciW	putative oxidoreductase (VIMSS)	580.468	1.06872	0.16275	6.56665	5.14592e-11	6.24483e-10	2.31052e-07	FALSE
BW25113_3796	argX		2909.02	1.06653	0.337672	3.15848	0.00158595	0.00547525	7.12092	FALSE
BW25113_2396	alaX		106.123	1.06434	0.378448	2.81239	0.00491755	0.014593	22.0798	FALSE
BW25113_2389	yfeO	hypothetical protein (NCBI)	1116.3	1.06311	0.10018	10.612	2.62043e-26	6.9847e-25	1.17657e-22	FALSE
BW25113_3797	hisR		5025.66	1.05985	0.328163	3.22965	0.00123941	0.00440832	5.56495	FALSE
BW25113_0211	mltD	predicted membrane-bound lytic murein transglycosylase D (NCBI)	15366	1.05913	0.176022	6.01703	1.7765e-09	1.8204e-08	7.97647e-06	FALSE
BW25113_3498	prlC	oligopeptidase A (NCBI)	18113	1.05754	0.121438	8.70842	3.08142e-18	5.89683e-17	1.38356e-14	FALSE
BW25113_0598	cstA	carbon starvation protein (NCBI)	9473.38	1.05733	0.267156	3.95773	7.56652e-05	0.000367493	0.339737	FALSE
BW25113_2401	valU		394.228	1.0535	0.343721	3.06498	0.00217687	0.00723684	9.77414	FALSE
BW25113_3497	rsmJ	predicted SAM-dependent methyltransferase (NCBI)	2334.59	1.04862	0.082823	12.661	9.72208e-37	3.27334e-35	4.36521e-33	FALSE
BW25113_1056	yceI	hypothetical protein (NCBI)	1127.24	1.04856	0.0982427	10.6732	1.35917e-26	3.68871e-25	6.10268e-23	FALSE
BW25113_4701	sokX		3.4237	1.04311	0.864585	1.20648	0.227631	0.363131	1022.06	FALSE
BW25113_3798	leuT		6136.92	1.0328	0.321893	3.20851	0.00133425	0.00471567	5.99077	FALSE
BW25113_3730	glmU		26467.3	1.03231	0.0945452	10.9187	9.37938e-28	2.60875e-26	4.21134e-24	FALSE
BW25113_0883	serW		67.7914	1.02804	0.4621	2.22471	0.0261008	0.06267	117.193	FALSE
BW25113_1907	tyrP	tyrosine transporter (NCBI)	1893.87	1.0253	0.176883	5.79648	6.77201e-09	6.3977e-08	3.04063e-05	FALSE
BW25113_1739	osmE	DNA-binding transcriptional activator (NCBI)	1827.2	1.02439	0.141314	7.24906	4.19681e-13	6.00426e-12	1.88437e-09	FALSE
BW25113_3635	mutM	formamidopyrimidine-DNA glycosylase (NCBI)	2271.06	1.02251	0.08671	11.7923	4.27723e-32	1.2769e-30	1.92048e-28	FALSE
BW25113_2693	argY		3765.77	1.01624	0.295404	3.44018	0.000581338	0.00226565	2.61021	FALSE
BW25113_3038	ygiC	predicted enzyme (NCBI)	13422.8	1.01417	0.11159	9.0883	1.00602e-19	2.0477e-18	4.51701e-16	FALSE
BW25113_0778	bioD	dethiobiotin synthetase (NCBI)	171.192	1.01172	0.170385	5.93785	2.88778e-09	2.88006e-08	1.29661e-05	FALSE
BW25113_3037	ygiB	conserved outer membrane protein (RefSeq)	7844.7	1.00832	0.105867	9.52439	1.66012e-21	3.69851e-20	7.45393e-18	FALSE
BW25113_0777	bioC	predicted methltransferase, enzyme of biotin synthesis (NCBI)	153.227	1.00735	0.230796	4.36469	1.27304e-05	7.3939e-05	0.0571597	FALSE
BW25113_0465	mscK	fused conserved protein (NCBI)	8891.05	1.00722	0.0991313	10.1605	2.97561e-24	7.52812e-23	1.33605e-20	FALSE
BW25113_1989	asnV	tRNA-Asn (NCBI)	24.1287	1.00583	0.576966	1.7433	0.0812807	0.159848	364.95	FALSE
BW25113_1482	osmC	osmotically inducible, stress-inducible membrane protein (NCBI)	1263.28	1.00228	0.158309	6.33118	2.43299e-10	2.73742e-09	1.09241e-06	FALSE
BW25113_0691	ybfG	orf, hypothetical protein (VIMSS)	74.4172	0.998946	0.251502	3.97193	7.1293e-05	0.0003481	0.320106	FALSE
BW25113_0871	poxB	pyruvate dehydrogenase (NCBI)	1157.9	0.99623	0.203228	4.90203	9.48507e-07	6.64697e-06	0.0042588	FALSE
BW25113_0814	ompX	outer membrane protein X (NCBI)	146586	0.990964	0.110592	8.96052	3.23152e-19	6.48913e-18	1.45095e-15	FALSE
BW25113_0789	clsB	cardiolipin synthase 2 (NCBI)	122.76	0.988721	0.236287	4.1844	2.85917e-05	0.000154072	0.128377	FALSE
BW25113_1821	mntP	orf, hypothetical protein (VIMSS)	251.255	0.987886	0.20639	4.78651	1.69707e-06	1.13935e-05	0.00761986	FALSE
BW25113_1024	pgaA	predicted outer membrane protein (NCBI)	445.657	0.986676	0.128251	7.69335	1.43337e-14	2.25216e-13	6.43585e-11	FALSE
BW25113_0622	pagP	palmitoyl transferase for Lipid A (NCBI)	285.247	0.981263	0.239502	4.09709	4.18368e-05	0.000218097	0.187847	FALSE
BW25113_1930	yedF	hypothetical protein (NCBI)	2110.71	0.978214	0.229004	4.2716	1.94076e-05	0.000108512	0.0871401	FALSE
BW25113_1700	ydiT		17.2721	0.978107	0.498459	1.96226	0.0497322	0.107326	223.297	FALSE
BW25113_3544	dppA	dipeptide transporter (NCBI)	13887.5	0.978049	0.316362	3.09155	0.00199117	0.006684	8.94035	FALSE
BW25113_4544	arnE	hypothetical protein (NCBI)	6.97415	0.967295	0.599575	1.6133	0.106679	0.200381	478.988	FALSE
BW25113_4594	ymgJ	hypothetical protein (RefSeq)	8.82669	0.966798	0.634339	1.5241	0.127483	0.230096	572.399	FALSE
BW25113_0401	brnQ	predicted branched chain amino acid transporter (LIV-II) (NCBI)	4144.91	0.962173	0.0983492	9.78322	1.32907e-22	3.08371e-21	5.96751e-19	FALSE
BW25113_1010	rutC	hypothetical protein (NCBI)	21.4098	0.96067	0.665644	1.44322	0.148959	0.259851	668.826	FALSE
BW25113_2559	tadA		1795.34	0.959468	0.16992	5.64659	1.63658e-08	1.48654e-07	7.34826e-05	FALSE
BW25113_0657	lnt		6517.38	0.958897	0.14328	6.69248	2.19427e-11	2.75236e-10	9.85227e-08	FALSE
BW25113_2073	yegL	hypothetical protein (NCBI)	133.827	0.95772	0.765588	1.25096	0.210949	0.342381	947.16	FALSE
BW25113_1645	ydhK	conserved inner membrane protein (NCBI)	788.385	0.956062	0.148581	6.43461	1.23789e-10	1.43608e-09	5.55813e-07	FALSE
BW25113_0439	lon	DNA-binding ATP-dependent protease La (NCBI)	114640	0.952714	0.0907204	10.5017	8.48789e-26	2.23581e-24	3.81106e-22	FALSE
BW25113_2509	xseA	exodeoxyribonuclease VII large subunit (NCBI)	4328.44	0.951295	0.180602	5.26737	1.38395e-07	1.09494e-06	0.000621395	FALSE
BW25113_2209	eco	ecotin precursor (NCBI)	7885.68	0.950364	0.0946898	10.0366	1.05236e-23	2.61804e-22	4.7251e-20	FALSE
BW25113_1628	rsxB	electron transport complex protein RnfB (NCBI)	1826.33	0.94619	0.222689	4.24893	2.14793e-05	0.000118765	0.0964419	FALSE
BW25113_3193	mlaD	predicted ABC-type organic solvent transporter (NCBI)	8794.89	0.942386	0.0693507	13.5887	4.67246e-42	1.70108e-40	2.09793e-38	FALSE
BW25113_4630	ykgP		2.77451	0.941365	1.19479	0.787889	0.430761	0.580699	1934.12	FALSE
BW25113_2816	metV		744.057	0.937785	0.361495	2.59419	0.00948147	0.0260218	42.5718	FALSE
BW25113_2081	yegQ	predicted peptidase (NCBI)	6337.41	0.934093	0.23211	4.02436	5.71301e-05	0.000286482	0.256514	FALSE
BW25113_1063	yceB	predicted lipoprotein (NCBI)	1769.46	0.931404	0.0937873	9.93103	3.05097e-23	7.30602e-22	1.36989e-19	FALSE
BW25113_3192	mlaC	predicted ABC-type organic solvent transporter (NCBI)	11690.9	0.928193	0.0734953	12.6293	1.45594e-36	4.82941e-35	6.53718e-33	FALSE
BW25113_2414	cysK	cysteine synthase A, O-acetylserine sulfhydrolase A subunit (NCBI)	12734.6	0.925004	0.231065	4.00323	6.24842e-05	0.000309518	0.280554	FALSE
BW25113_3171	metY		677.449	0.919508	0.377924	2.43305	0.0149722	0.0387188	67.2251	FALSE
BW25113_0485	glsA	predicted glutaminase (NCBI)	141.642	0.917691	0.296792	3.09204	0.00198786	0.0066779	8.92549	FALSE
BW25113_4368	leuV		643.605	0.916372	0.386075	2.37356	0.0176174	0.0448167	79.1022	FALSE
BW25113_2558	mltF	predicted periplasmic binding protein/transglycosylase (RefSeq)	1041.48	0.916182	0.206631	4.43391	9.25409e-06	5.53269e-05	0.0415509	FALSE
BW25113_3515	gadW	DNA-binding transcriptional activator (NCBI)	689.728	0.915652	0.104588	8.75489	2.04298e-18	3.96037e-17	9.17298e-15	FALSE
BW25113_0855	potG	ATP-binding component of putrescine transport system (VIMSS)	180.034	0.911232	0.239989	3.79697	0.000146476	0.000663216	0.657678	FALSE
BW25113_3174	leuU		1793.26	0.909659	0.220371	4.12785	3.66176e-05	0.000192457	0.164413	FALSE
BW25113_1515	lsrD	AI2 transporter (NCBI)	63.8795	0.908101	0.284179	3.19552	0.00139579	0.00489838	6.26708	FALSE
BW25113_3175	secG		31000.7	0.906774	0.225945	4.01325	5.98881e-05	0.00029864	0.268897	FALSE
BW25113_2020	hisD	histidinol dehydrogenase (NCBI)	7184.83	0.90637	0.125581	7.21742	5.29828e-13	7.50813e-12	2.37893e-09	FALSE
BW25113_3799	proM		578.197	0.906363	0.337832	2.68288	0.00729902	0.0206214	32.7726	FALSE
BW25113_0790	ybhP	predicted DNase (NCBI)	102.521	0.905756	0.238625	3.79572	0.000147215	0.000665888	0.660996	FALSE
BW25113_3179	rlmE		18320.9	0.900402	0.0652842	13.7921	2.84548e-43	1.10801e-41	1.27762e-39	FALSE
BW25113_4062	soxS	DNA-binding transcriptional dual regulator (NCBI)	481.29	0.90028	0.14693	6.12729	8.93912e-10	9.39657e-09	4.01366e-06	FALSE
BW25113_0858	ybjO	predicted inner membrane protein (NCBI)	319.418	0.897631	0.151503	5.92484	3.12608e-09	3.09703e-08	1.40361e-05	FALSE
BW25113_3552	yiaD	predicted outer membrane lipoprotien (NCBI)	3710.08	0.896524	0.0976516	9.18083	4.27762e-20	8.90939e-19	1.92065e-16	FALSE
BW25113_3727	pstC	phosphate transporter subunit (NCBI)	1630.48	0.894284	0.143619	6.22677	4.76141e-10	5.15014e-09	2.13787e-06	FALSE
BW25113_2273	yfbN		35.0696	0.893173	0.457089	1.95405	0.0506958	0.109195	227.624	FALSE
BW25113_0672	leuW		8725.08	0.892651	0.26158	3.41254	0.000643604	0.00249098	2.88978	FALSE
BW25113_1129	phoQ		13.0646	0.891376	0.515812	1.7281	0.0839698	0.1642	377.025	FALSE
BW25113_0876	ybjD	conserved protein with nucleoside triphosphate hydrolase domain (NCBI)	3418.48	0.890491	0.0872291	10.2086	1.81377e-24	4.66786e-23	8.14384e-21	FALSE
BW25113_1601	tqsA	predicted inner membrane protein (NCBI)	458.759	0.885192	0.215754	4.10278	4.08222e-05	0.000213056	0.183292	FALSE
BW25113_0819	ldtB	hypothetical protein (NCBI)	8462.75	0.884988	0.113531	7.79513	6.43433e-15	1.03644e-13	2.88901e-11	FALSE
BW25113_0702	ybfB		12.9418	0.884071	0.585648	1.50956	0.131156	0.235102	588.89	FALSE
BW25113_4683	yqeL		2.83103	0.878387	1.05276	0.834368	0.404074	0.556409	1814.29	FALSE
BW25113_3394	hofN	predicted fimbrial assembly protein (NCBI)	8.64435	0.873976	0.571235	1.52998	0.126023	0.22792	565.843	FALSE
BW25113_1243	oppA	oligopeptide transporter subunit (NCBI)	74324.4	0.872901	0.114351	7.63351	2.28446e-14	3.55201e-13	1.02572e-10	FALSE
BW25113_2694	argV		7553.68	0.872126	0.269838	3.23204	0.0012291	0.00437862	5.51868	FALSE
BW25113_0892	rarA	recombination protein (NCBI)	5448.48	0.865524	0.0811353	10.6677	1.44218e-26	3.89042e-25	6.47541e-23	FALSE
BW25113_4171	miaA	tRNA delta(2)-isopentenylpyrophosphate transferase (NCBI)	33322.1	0.862734	0.0695237	12.4092	2.32918e-35	7.55801e-34	1.0458e-31	FALSE
BW25113_1158	pinE	e14 prophage; site-specific DNA recombinase (NCBI)	23.6773	0.860941	0.434631	1.98085	0.0476076	0.103465	213.758	FALSE
BW25113_0664	glnX		2153	0.860915	0.229979	3.74345	0.000181507	0.000807942	0.814967	FALSE
BW25113_1114	mfd	transcription-repair coupling factor (NCBI)	12029.9	0.857282	0.103695	8.26734	1.36977e-16	2.37745e-15	6.15025e-13	FALSE
BW25113_0859	rlmC	23S rRNA m(5)U747-methyltransferase (NCBI)	1804.02	0.850589	0.218178	3.89861	9.67478e-05	0.000457967	0.434397	FALSE
BW25113_1445	ydcX		173.065	0.850089	0.282153	3.01286	0.00258798	0.00842221	11.62	FALSE
BW25113_1424	opgD	glucan biosynthesis protein, periplasmic (RefSeq)	6725.75	0.849771	0.118211	7.1886	6.54574e-13	9.24663e-12	2.93904e-09	FALSE
BW25113_1414	ydcF	hypothetical protein (NCBI)	1295.58	0.848806	0.108408	7.82971	4.89001e-15	7.93386e-14	2.19561e-11	FALSE
BW25113_2340	sixA	phosphohistidine phosphatase (NCBI)	3336.98	0.847906	0.200799	4.22265	2.41441e-05	0.000132173	0.108407	FALSE
BW25113_0238	gpt	xanthine phosphoribosyltransferase (NCBI)	4792.47	0.843263	0.206226	4.08901	4.33209e-05	0.000225309	0.194511	FALSE
BW25113_0635	mrdA		8472.23	0.843212	0.207892	4.05601	4.99181e-05	0.000254884	0.224132	FALSE
BW25113_0906	ycaP	conserved inner membrane protein (NCBI)	249.817	0.842455	0.200574	4.20022	2.66658e-05	0.000144214	0.119729	FALSE
BW25113_0291	ecpC	predicted aromatic compound dioxygenase (NCBI)	363.835	0.838897	0.164481	5.10026	3.39186e-07	2.53993e-06	0.00152295	FALSE
BW25113_1022	pgaC	predicted glycosyl transferase (NCBI)	168.398	0.837208	0.150031	5.58023	2.40207e-08	2.13846e-07	0.000107853	FALSE
BW25113_2571	rseB	periplasmic negative regulator of sigmaE (NCBI)	99.5958	0.836627	0.296056	2.82591	0.00471464	0.0140935	21.1687	FALSE
BW25113_0155	clcA	chloride channel protein (NCBI)	2863.32	0.836501	0.150183	5.56988	2.54918e-08	2.25598e-07	0.000114458	FALSE
BW25113_4514	ybfQ		5.86199	0.836026	1.17729	0.710126	0.477626	0.623378	2144.54	FALSE
BW25113_3293	yhdN	hypothetical protein (NCBI)	963.051	0.834923	0.114399	7.29832	2.91383e-13	4.20907e-12	1.30831e-09	FALSE
BW25113_0665	glnV		3373.6	0.834458	0.216477	3.85472	0.000115861	0.000535423	0.520215	FALSE
BW25113_2072	yegK	hypothetical protein (NCBI)	78.0654	0.832411	0.314672	2.64533	0.0081611	0.0228552	36.6433	FALSE
BW25113_2741	rpoS	RNA polymerase sigma factor (NCBI)	41348.4	0.830489	0.142373	5.83317	5.43833e-09	5.21474e-08	2.44181e-05	FALSE
BW25113_4552	yrhC		26.5873	0.825317	0.350275	2.35619	0.0184633	0.0465271	82.9002	FALSE
BW25113_0658	ybeX		15026.7	0.825105	0.0799518	10.32	5.72089e-25	1.48943e-23	2.56868e-21	FALSE
BW25113_2753	iap	aminopeptidase in alkaline phosphatase isozyme conversion (NCBI)	1291.65	0.825068	0.0970408	8.50228	1.85904e-17	3.38406e-16	8.34708e-14	FALSE
BW25113_2421	cysM	cysteine synthase B (O-acetylserine sulfhydrolase B) (NCBI)	2990.22	0.824941	0.204889	4.02627	5.66678e-05	0.000284482	0.254438	FALSE
BW25113_0737	tolQ	membrane spanning protein in TolA-TolQ-TolR complex (NCBI)	5490.96	0.824408	0.183418	4.49469	6.96722e-06	4.27386e-05	0.0312828	FALSE
BW25113_2599	pheA	fused chorismate mutase P/prephenate dehydratase (NCBI)	13846.4	0.822873	0.147388	5.58304	2.3635e-08	2.10832e-07	0.000106121	FALSE
BW25113_3460	livJ	leucine/isoleucine/valine transporter subunit (NCBI)	1590.46	0.821047	0.238726	3.43928	0.000583266	0.00227119	2.61887	FALSE
BW25113_2465	tktB	transketolase 2, thiamin-binding (NCBI)	2385.57	0.82078	0.129113	6.35705	2.05669e-10	2.33161e-09	9.23455e-07	FALSE
BW25113_3977	tyrU	tRNA-Tyr (NCBI)	13500.8	0.818352	0.170835	4.79031	1.66524e-06	1.11966e-05	0.00747693	FALSE
BW25113_4542	yohO		41.8215	0.817642	0.325609	2.51112	0.0120349	0.0319268	54.0368	FALSE
BW25113_3084	rlmG	putative enzyme (VIMSS)	2335.96	0.817023	0.224126	3.64538	0.000266999	0.00114304	1.19883	FALSE
BW25113_2046	wzxC	colanic acid exporter (NCBI)	285.685	0.814569	0.172215	4.72995	2.2458e-06	1.48768e-05	0.0100837	FALSE
BW25113_4646	yrdE		236.995	0.813739	0.269189	3.02293	0.00250339	0.00819352	11.2402	FALSE
BW25113_1086	rluC	23S rRNA pseudouridylate synthase (NCBI)	10156.4	0.811121	0.185368	4.37573	1.21029e-05	7.06607e-05	0.054342	FALSE
BW25113_0670	glnU		8941.44	0.810082	0.228511	3.54504	0.000392554	0.00159371	1.76257	FALSE
BW25113_0868	ybjS	putative nucleotide di-P-sugar epimerase or dehydratase (VIMSS)	2256.65	0.809334	0.129993	6.22599	4.78529e-10	5.1635e-09	2.1486e-06	FALSE
BW25113_0550	rusA	DLP12 prophage; endonuclease RUS (NCBI)	13.4224	0.807923	0.555812	1.45359	0.14606	0.255791	655.81	FALSE
BW25113_1987	cbl	DNA-binding transcriptional activator of cysteine biosynthesis (NCBI)	345.58	0.807737	0.207945	3.88437	0.000102594	0.000481062	0.460645	FALSE
BW25113_4512	ybdD		433.354	0.806937	0.20433	3.94919	7.84156e-05	0.000380027	0.352086	FALSE
BW25113_4679	yohP	expressed protein (RefSeq)	17.375	0.806069	0.490268	1.64414	0.100147	0.190267	449.661	FALSE
BW25113_3716	cbrB	predicted inner membrane protein (NCBI)	247.864	0.804748	0.223998	3.59266	0.000327317	0.00134997	1.46965	FALSE
BW25113_4197	ulaE	L-xylulose 5-phosphate 3-epimerase (NCBI)	308.469	0.804011	0.926014	0.868249	0.385258	0.536939	1729.81	FALSE
BW25113_0668	glnW		8391.89	0.797133	0.229931	3.46684	0.000526624	0.00207225	2.36454	FALSE
BW25113_2130	yehY	predicted transporter subunit: membrane component of ABC superfamily (NCBI)	177.715	0.795781	0.160687	4.95236	7.33201e-07	5.24485e-06	0.00329207	FALSE
BW25113_4536	yobH	hypothetical protein (NCBI)	763.051	0.791648	0.139404	5.6788	1.35645e-08	1.24726e-07	6.09045e-05	FALSE
BW25113_3859	srkA	predicted kinase (NCBI)	6325.36	0.789269	0.0688279	11.4673	1.92591e-30	5.60013e-29	8.64731e-27	FALSE
BW25113_1069	murJ		2700.48	0.789204	0.185584	4.25255	2.1135e-05	0.000117277	0.0948961	FALSE
BW25113_1896	otsA	trehalose-6-phosphate synthase (NCBI)	855.463	0.787026	0.118135	6.66209	2.69959e-11	3.35799e-10	1.21211e-07	FALSE
BW25113_1480	sra	30S ribosomal subunit protein S22 (NCBI)	960.553	0.786478	0.135277	5.81383	6.10604e-09	5.80528e-08	2.74161e-05	FALSE
BW25113_2140	dusC	tRNA-dihydrouridine synthase C (NCBI)	1185.72	0.783893	0.169552	4.62332	3.77646e-06	2.41241e-05	0.0169563	FALSE
BW25113_4173	hflX	predicted GTPase (NCBI)	22434	0.783595	0.0683589	11.4629	2.02517e-30	5.81326e-29	9.09299e-27	FALSE
BW25113_1244	oppB	oligopeptide permease ABC transporter membrane protein (NCBI)	14769.9	0.782916	0.106709	7.33694	2.18532e-13	3.18757e-12	9.81207e-10	FALSE
BW25113_2695	serV		12431.9	0.782333	0.255587	3.06093	0.00220654	0.00732461	9.90738	FALSE
BW25113_3739	atpI	membrane-bound ATP synthase, dispensable protein, affects expression of atpB (VIMSS)	11061.2	0.781965	0.168086	4.65218	3.2844e-06	2.11619e-05	0.014747	FALSE
BW25113_0399	phoB	DNA-binding response regulator in two-component regulatory system with PhoR (or CreC) (NCBI)	1099.38	0.780783	0.12285	6.35556	2.0767e-10	2.34835e-09	9.32439e-07	FALSE
BW25113_3275	rrlD		302599	0.780037	0.519487	1.50155	0.133212	0.238039	598.124	FALSE
BW25113_2589	rrlG		327506	0.779755	0.515112	1.51376	0.130087	0.233385	584.091	FALSE
BW25113_1959	yedA	predicted inner membrane protein (NCBI)	759.572	0.776635	0.102903	7.54729	4.44417e-14	6.76904e-13	1.99543e-10	FALSE
BW25113_3976	thrU		6507.69	0.776519	0.182272	4.26022	2.04224e-05	0.000114029	0.0916965	FALSE
BW25113_3854	rrlA		320995	0.77593	0.517799	1.49852	0.133999	0.238873	601.657	FALSE
BW25113_0874	ybjE	putative surface protein (VIMSS)	926.175	0.774597	0.187204	4.13771	3.50791e-05	0.000185679	0.157505	FALSE
BW25113_2533	suhB		9938.15	0.77459	0.302747	2.55854	0.0105112	0.0283379	47.1953	FALSE
BW25113_3690	cbrA	orf, hypothetical protein (VIMSS)	148.831	0.771329	0.163492	4.71785	2.38346e-06	1.57421e-05	0.0107017	FALSE
BW25113_3842	rfaH	transcriptional activator RfaH (NCBI)	1388.39	0.768972	0.232599	3.306	0.000946382	0.0035024	4.24926	FALSE
BW25113_0849	grxA	glutaredoxin 1, redox coenzyme for ribonucleotide reductase (RNR1a) (NCBI)	599.077	0.768234	0.15307	5.01885	5.19814e-07	3.76655e-06	0.00233396	FALSE
BW25113_0891	lolA		6204.68	0.765723	0.0767616	9.97534	1.95434e-23	4.78225e-22	8.77496e-20	FALSE
BW25113_4487	yjdP	hypothetical protein (NCBI)	556.133	0.764436	0.270875	2.8221	0.00477099	0.0142335	21.4217	FALSE
BW25113_0496	ybbP	predicted inner membrane protein (NCBI)	1101.29	0.764093	0.116738	6.54534	5.93606e-11	7.14562e-10	2.66529e-07	FALSE
BW25113_4369	leuP	tRNA-Leu (NCBI)	1386.28	0.763139	0.293989	2.5958	0.009437	0.0259257	42.3721	FALSE
BW25113_0636	rlmH	hypothetical protein (NCBI)	4652.14	0.76295	0.188055	4.05706	4.9694e-05	0.000254029	0.223126	FALSE
BW25113_0204	rrlH		291024	0.76267	0.505304	1.50933	0.131215	0.235102	589.154	FALSE
BW25113_2742	nlpD	predicted outer membrane lipoprotein (NCBI)	30237.8	0.760618	0.119432	6.36861	1.90744e-10	2.1679e-09	8.56441e-07	FALSE
BW25113_0815	ybiP	predicted hydrolase, inner membrane (NCBI)	1574.44	0.7602	0.215036	3.53523	0.000407424	0.00164959	1.82933	FALSE
BW25113_4423	ldrC		53.9311	0.758484	0.293978	2.58007	0.00987797	0.0270046	44.3521	FALSE
BW25113_1986	asnU		36.8952	0.75793	0.43017	1.76193	0.0780811	0.154506	350.584	FALSE
BW25113_2518	ndk	nucleoside diphosphate kinase (NCBI)	12112.4	0.757056	0.287314	2.63495	0.00841501	0.0234781	37.7834	FALSE
BW25113_3930	menA	1,4-dihydroxy-2-naphthoate octaprenyltransferase (NCBI)	2575.1	0.755229	0.111436	6.77722	1.2251e-11	1.58098e-10	5.5007e-08	FALSE
BW25113_4009	rrlE		244890	0.753484	0.507195	1.48559	0.137388	0.243942	616.871	FALSE
BW25113_2211	yojI	fused predicted multidrug transport subunits of ABC superfamily: membrane component/ATP-binding component (NCBI)	4982.52	0.753361	0.201172	3.74487	0.000180489	0.00080501	0.810396	FALSE
BW25113_0016	insL1		8129.07	0.75304	0.0892914	8.43352	3.35421e-17	6.05651e-16	1.50604e-13	FALSE
BW25113_0639	nadD		2375.54	0.752463	0.109153	6.89366	5.43757e-12	7.1406e-11	2.44147e-08	FALSE
BW25113_0736	ybgC	predicted acyl-CoA thioesterase (NCBI)	2943.3	0.750957	0.20509	3.66159	0.000250652	0.00107821	1.12543	FALSE
BW25113_4134	pheU		25.5822	0.749547	0.491245	1.52581	0.127057	0.229697	570.485	FALSE
BW25113_3758	rrlC		372169	0.749427	0.506087	1.48083	0.138653	0.245702	622.552	FALSE
BW25113_4383	deoB	phosphopentomutase (NCBI)	63830.9	0.747452	0.106445	7.02199	2.18737e-12	2.95032e-11	9.8213e-09	FALSE
BW25113_3963	fabR	DNA-binding transcriptional repressor (RefSeq)	9789.94	0.746116	0.0851559	8.76177	1.92208e-18	3.74221e-17	8.63014e-15	FALSE
BW25113_3002	yqhA	hypothetical protein (NCBI)	4198.35	0.743839	0.103653	7.17622	7.16666e-13	1.00603e-11	3.21783e-09	FALSE
BW25113_1574	dicF		5.33519	0.741985	0.761652	0.974179	0.329968	0.480878	1481.55	FALSE
BW25113_3970	rrlB		300559	0.740097	0.503999	1.46845	0.141982	0.250585	637.5	FALSE
BW25113_1643	ydhI	predicted inner membrane protein (NCBI)	193.124	0.739816	0.253301	2.9207	0.00349248	0.0109061	15.6812	FALSE
BW25113_3262	yhdJ	putative methyltransferase (VIMSS)	215.681	0.738776	0.218935	3.3744	0.000739766	0.00280973	3.32155	FALSE
BW25113_0835	rimO	predicted SAM-dependent methyltransferase (NCBI)	6567.29	0.738441	0.201031	3.67327	0.00023947	0.00103608	1.07522	FALSE
BW25113_1814	sdaA	L-serine deaminase I (NCBI)	16203.1	0.736579	0.177457	4.15075	3.3139e-05	0.000176663	0.148794	FALSE
BW25113_0738	tolR	membrane spanning protein in TolA-TolQ-TolR complex (NCBI)	3189.28	0.736232	0.190166	3.87152	0.000108157	0.000504508	0.485626	FALSE
BW25113_4045	yjbJ	predicted stress response protein (NCBI)	1002.39	0.736195	0.112073	6.5689	5.06889e-11	6.16806e-10	2.27593e-07	FALSE
BW25113_1615	uidC	membrane-associated protein (VIMSS)	73.5586	0.735879	0.376784	1.95306	0.050813	0.109342	228.15	FALSE
BW25113_1297	puuA	putative glutamine synthetase (EC 6.3.1.2) (VIMSS)	875.312	0.73326	0.271066	2.70509	0.00682854	0.0194801	30.6602	FALSE
BW25113_4370	leuQ	tRNA-Leu (NCBI)	1319.02	0.732913	0.321445	2.28006	0.0226042	0.0554638	101.493	FALSE
BW25113_0484	copA	copper transporter (NCBI)	2323.28	0.729829	0.237491	3.07308	0.00211865	0.00706954	9.51275	FALSE
BW25113_1530	marR	multiple antibiotic resistance protein; repressor of mar operon (VIMSS)	799.45	0.729597	0.12012	6.07392	1.24827e-09	1.29693e-08	5.60475e-06	FALSE
BW25113_0957	ompA	outer membrane protein A (3a;II*;G;d) (NCBI)	649986	0.727031	0.0797152	9.12036	7.48785e-20	1.53108e-18	3.36205e-16	FALSE
BW25113_1846	yebE	hypothetical protein (NCBI)	778.772	0.723349	0.149813	4.82834	1.37674e-06	9.41226e-06	0.00618155	FALSE
BW25113_2750	cysC	adenylylsulfate kinase (NCBI)	5.28364	0.721107	0.661814	1.08959	0.275893	0.420901	1238.76	FALSE
BW25113_0400	phoR	sensory histidine kinase in two-component regulatory system with PhoB (NCBI)	828.99	0.7202	0.10114	7.12079	1.07308e-12	1.4877e-11	4.81813e-09	FALSE
BW25113_2131	osmF	predicted transporter subunit: periplasmic-binding component of ABC superfamily (NCBI)	378.724	0.718272	0.159397	4.50618	6.60063e-06	4.08254e-05	0.0296368	FALSE
BW25113_2670	alaE	predicted inner membrane protein (NCBI)	714.503	0.717628	0.169907	4.22364	2.40385e-05	0.000131756	0.107933	FALSE
BW25113_2397	alaW		83.5916	0.71464	0.445796	1.60307	0.10892	0.203906	489.051	FALSE
BW25113_3020	ygiS	predicted transporter subunit: periplasmic-binding component of ABC superfamily (NCBI)	2892.18	0.713198	0.211791	3.36745	0.000758654	0.00287659	3.40636	FALSE
BW25113_3662	nepI	predicted transporter (RefSeq)	563.697	0.712377	0.156838	4.54212	5.56926e-06	3.49288e-05	0.025006	FALSE
BW25113_0630	lipB		3063.96	0.711068	0.108546	6.55085	5.72122e-11	6.90556e-10	2.56883e-07	FALSE
BW25113_2665	ygaU	hypothetical protein (NCBI)	1126.93	0.707789	0.131097	5.39895	6.70303e-08	5.57921e-07	0.000300966	FALSE
BW25113_1304	pspA	regulatory protein for phage-shock-protein operon (NCBI)	2562.68	0.707129	0.0828586	8.53416	1.41173e-17	2.61229e-16	6.33869e-14	FALSE
BW25113_2129	yehX	predicted transporter subunit: ATP-binding component of ABC superfamily (NCBI)	164.575	0.707066	0.172144	4.10741	4.00118e-05	0.00020907	0.179653	FALSE
BW25113_1197	treA	periplasmic trehalase (NCBI)	663.462	0.70447	0.171993	4.09593	4.20473e-05	0.000218939	0.188793	FALSE
BW25113_2075	mdtB	multidrug efflux system, subunit B (NCBI)	1464.97	0.703618	0.10979	6.40874	1.4673e-10	1.68476e-09	6.58818e-07	FALSE
BW25113_0637	rsfS		4676	0.702501	0.157814	4.45145	8.52906e-06	5.13348e-05	0.0382955	FALSE
BW25113_1023	pgaB	predicted enzyme associated with biofilm formation (NCBI)	222.958	0.701077	0.129428	5.41673	6.07004e-08	5.09019e-07	0.000272545	FALSE
BW25113_0216	aspV	tRNA-Asp (NCBI)	85.7767	0.697174	0.361573	1.92817	0.053834	0.115014	241.714	FALSE
BW25113_1009	rutD	predicted hydrolase (NCBI)	22.5073	0.696935	0.367081	1.89859	0.0576186	0.121419	258.707	FALSE
BW25113_3860	dsbA	periplasmic protein disulfide isomerase I (NCBI)	10140.6	0.69596	0.0737112	9.44172	3.66698e-21	7.97123e-20	1.64647e-17	FALSE
BW25113_0830	gsiB	predicted peptide transporter subunit: periplasmic-binding component of ABC superfamily (NCBI)	1443.85	0.694774	0.0904333	7.68272	1.55749e-14	2.43861e-13	6.99311e-11	FALSE
BW25113_1623	add	adenosine deaminase (NCBI)	6103.68	0.693884	0.186528	3.72	0.00019922	0.000875475	0.8945	FALSE
BW25113_1786	yeaJ	orf, hypothetical protein (VIMSS)	1257.5	0.692435	0.144025	4.80774	1.52646e-06	1.031e-05	0.00685382	FALSE
BW25113_2562	yfhL	predicted 4Fe-4S cluster-containing protein (NCBI)	448.329	0.691686	0.273399	2.52995	0.0114079	0.0304982	51.2214	FALSE
BW25113_0807	rlmF	orf, hypothetical protein (VIMSS)	2051.04	0.69068	0.208432	3.31369	0.000920721	0.00342726	4.13404	FALSE
BW25113_2701	mltB	membrane-bound lytic murein transglycosylase B (NCBI)	1480.92	0.689204	0.117785	5.85137	4.87527e-09	4.69494e-08	2.189e-05	FALSE
BW25113_3257	yhdT	conserved inner membrane protein (NCBI)	385.979	0.688239	0.203033	3.38979	0.000699455	0.00267477	3.14055	FALSE
BW25113_1694	ydiF	fused predicted acetyl-CoA:acetoacetyl-CoA transferase: alpha subunit/beta subunit (NCBI)	125.403	0.688046	0.30626	2.24661	0.0246649	0.0597023	110.745	FALSE
BW25113_4122	fumB	anaerobic class I fumarate hydratase (fumarase B) (NCBI)	1042.87	0.686254	0.135818	5.05274	4.35518e-07	3.20764e-06	0.00195547	FALSE
BW25113_2662	gabT	4-aminobutyrate aminotransferase (NCBI)	743.337	0.682195	0.207127	3.29361	0.000989107	0.00362797	4.44109	FALSE
BW25113_0143	pcnB	poly(A) polymerase I (VIMSS)	15063.1	0.681109	0.179254	3.79968	0.000144885	0.000656675	0.650533	FALSE
BW25113_0576	pheP	phenylalanine transporter (NCBI)	5635.13	0.680864	0.16949	4.01713	5.89105e-05	0.000294421	0.264508	FALSE
BW25113_3096	mzrA	hypothetical protein (NCBI)	1474.41	0.675375	0.0893504	7.55873	4.07024e-14	6.22067e-13	1.82754e-10	FALSE
BW25113_1835	rsmF	putative nucleolar proteins (VIMSS)	2229.11	0.674276	0.195978	3.44056	0.000580506	0.00226438	2.60647	FALSE
BW25113_3821	pldA	outer membrane phospholipase A (NCBI)	3847.65	0.672887	0.1297	5.18803	2.12535e-07	1.63809e-06	0.000954283	FALSE
BW25113_1554	rrrQ		26.7943	0.672244	0.671944	1.00045	0.317095	0.467089	1423.75	FALSE
BW25113_0860	artJ	arginine transporter subunit (NCBI)	703.215	0.671827	0.12548	5.35407	8.59984e-08	7.06607e-07	0.000386133	FALSE
BW25113_2456	eutN	predicted carboxysome structural protein, ethanolamine utilization protein (NCBI)	19.5283	0.668492	0.571082	1.17057	0.241771	0.379213	1085.55	FALSE
BW25113_0455	ffs		47.9911	0.665696	0.403415	1.65015	0.0989118	0.18872	444.114	FALSE
BW25113_0854	potF	putrescine transporter subunit: periplasmic-binding component of ABC superfamily (NCBI)	302.297	0.665386	0.298448	2.22949	0.0257812	0.0620023	115.758	FALSE
BW25113_0144	gluQ	glutamyl-Q tRNA(Asp) synthetase (RefSeq)	1701.56	0.663614	0.282365	2.3502	0.0187635	0.0471774	84.2481	FALSE
BW25113_3396	mrcA	peptidoglycan synthetase; penicillin-binding protein 1A (VIMSS)	6038.24	0.662652	0.118632	5.58577	2.32673e-08	2.07966e-07	0.00010447	FALSE
BW25113_3563	yiaB	orf, hypothetical protein (VIMSS)	41.3844	0.661489	0.351081	1.88415	0.0595445	0.124832	267.355	FALSE
BW25113_0831	gsiC	predicted peptide transporter subunit: membrane component of ABC superfamily (NCBI)	522.786	0.659989	0.13011	5.07256	3.92507e-07	2.91484e-06	0.00176236	FALSE
BW25113_1704	aroH	3-deoxy-D-arabino-heptulosonate-7-phosphate synthase, tryptophan repressible (NCBI)	2739.22	0.659846	0.146607	4.50079	6.77029e-06	4.1702e-05	0.0303986	FALSE
BW25113_3035	tolC	outer membrane channel; specific tolerance to colicin E1; segregation of daughter chromosomes (VIMSS)	35837.5	0.659131	0.0718449	9.17435	4.54302e-20	9.37495e-19	2.03982e-16	FALSE
BW25113_0832	gsiD	predicted peptide transporter subunit: membrane component of ABC superfamily (NCBI)	308.636	0.657888	0.154015	4.27157	1.941e-05	0.000108512	0.0871509	FALSE
BW25113_2019	hisG	ATP phosphoribosyltransferase (NCBI)	5849.35	0.656321	0.10676	6.14763	7.86503e-10	8.32615e-09	3.5314e-06	FALSE
BW25113_1050	yceK		402.353	0.655604	0.155271	4.22233	2.41786e-05	0.0001322	0.108562	FALSE
BW25113_0861	artM	arginine transporter subunit (NCBI)	1245.3	0.655024	1.09511	0.598137	0.549749	0.686496	2468.37	FALSE
BW25113_2026	hisI	bifunctional phosphoribosyl-AMP cyclohydrolase/phosphoribosyl-ATP pyrophosphatase protein (NCBI)	3289.59	0.653712	0.0848622	7.70322	1.32683e-14	2.09209e-13	5.95745e-11	FALSE
BW25113_1312	ycjP	predicted sugar transporter subunit: membrane component of ABC superfamily (NCBI)	171.42	0.653091	0.292977	2.22915	0.0258037	0.062023	115.859	FALSE
BW25113_3380	yhfW	predicted mutase (NCBI)	111.288	0.652713	0.921616	0.708226	0.478805	0.62437	2149.83	FALSE
BW25113_0966	hspQ	DNA-binding protein, hemimethylated (RefSeq)	4574.44	0.652317	0.0984015	6.62914	3.37658e-11	4.16538e-10	1.51608e-07	FALSE
BW25113_2023	hisH	imidazole glycerol phosphate synthase subunit HisH (NCBI)	1345.76	0.652309	0.128566	5.07371	3.90133e-07	2.90685e-06	0.0017517	FALSE
BW25113_2661	gabD	succinate-semialdehyde dehydrogenase I, NADP-dependent (NCBI)	707.452	0.652121	0.177857	3.66655	0.000245844	0.00105855	1.10384	FALSE
BW25113_3098	yqjD	hypothetical protein (NCBI)	3737.98	0.651097	0.0807901	8.05913	7.68413e-16	1.27443e-14	3.45017e-12	FALSE
BW25113_1626	ydgK	orf, hypothetical protein (VIMSS)	1062.85	0.650205	0.184156	3.53073	0.000414422	0.00167489	1.86075	FALSE
BW25113_1472	yddL		4.41796	0.64938	0.901974	0.719954	0.471553	0.618517	2117.27	FALSE
BW25113_0857	potI	putrescine transporter subunit: membrane component of ABC superfamily (NCBI)	133.838	0.649271	0.200795	3.2335	0.00122282	0.00436317	5.49045	FALSE
BW25113_3729	glmS		47150.2	0.648861	0.0682637	9.50521	1.99637e-21	4.42561e-20	8.9637e-18	FALSE
BW25113_0704	ybfC		29.4452	0.645599	0.444525	1.45233	0.146409	0.256301	657.376	FALSE
BW25113_1048	opgG	glucan biosynthesis protein, periplasmic (NCBI)	19514.5	0.645448	0.0716669	9.00623	2.13262e-19	4.3212e-18	9.57545e-16	FALSE
BW25113_1702	ppsA	phosphoenolpyruvate synthase (NCBI)	31354.2	0.644785	0.287385	2.24363	0.0248563	0.0600682	111.605	FALSE
BW25113_3359	argD	bifunctional acetylornithine aminotransferase/ succinyldiaminopimelate aminotransferase (NCBI)	1468.63	0.644289	0.0682282	9.44315	3.61747e-21	7.90197e-20	1.62424e-17	FALSE
BW25113_0864	artP	arginine transporter subunit (NCBI)	2596.36	0.643097	0.0717003	8.96924	2.98558e-19	6.02227e-18	1.34053e-15	FALSE
BW25113_2214	apbE	predicted thiamine biosynthesis lipoprotein (NCBI)	1571.74	0.641144	0.165226	3.88041	0.00010428	0.000488458	0.468217	FALSE
BW25113_0405	queA	S-adenosylmethionine:tRNA ribosyltransferase-isomerase (NCBI)	5365.43	0.639572	0.188607	3.39103	0.000696317	0.00266505	3.12646	FALSE
BW25113_2705	srlD	3-ketoacyl-(acyl-carrier-protein) reductase (NCBI)	9112.62	0.639284	0.237372	2.69318	0.00707746	0.0200842	31.7778	FALSE
BW25113_0862	artQ	arginine transporter subunit (NCBI)	1576.29	0.638156	0.0779922	8.1823	2.78468e-16	4.77769e-15	1.25032e-12	FALSE
BW25113_1245	oppC	oligopeptide transporter subunit (NCBI)	17784.8	0.637729	0.0762789	8.3605	6.24553e-17	1.10108e-15	2.80424e-13	FALSE
BW25113_1340	smrA		560.385	0.636826	0.126027	5.05308	4.34746e-07	3.20724e-06	0.00195201	FALSE
BW25113_2886	ygfS	putative oxidoreductase, Fe-S subunit (VIMSS)	7.20164	0.636399	0.6788	0.937536	0.348483	0.500162	1564.69	FALSE
BW25113_0364	yaiS	orf, hypothetical protein (VIMSS)	19.3668	0.63376	0.626904	1.01094	0.312047	0.461933	1401.09	FALSE
BW25113_4174	hflK	modulator for HflB protease specific for phage lambda cII repressor (NCBI)	38229.8	0.631961	0.0779448	8.1078	5.15448e-16	8.67735e-15	2.31436e-12	FALSE
BW25113_3031	yqiA	predicted esterase (NCBI)	11.6733	0.631608	0.719044	0.8784	0.379727	0.532378	1704.97	FALSE
BW25113_3658	selC	tRNA-Sec (NCBI)	36.017	0.630545	0.517496	1.21845	0.223052	0.358477	1001.5	FALSE
BW25113_2814	metZ	tRNA-Met (NCBI)	2109.44	0.629863	0.359102	1.75399	0.0794315	0.156901	356.647	FALSE
BW25113_4077	gltP	glutamate/aspartate:proton symporter (NCBI)	6938.01	0.62981	0.123499	5.09972	3.40159e-07	2.54296e-06	0.00152731	FALSE
BW25113_3066	dnaG		18447.6	0.629785	0.182328	3.45413	0.000552068	0.00216666	2.47878	FALSE
BW25113_3097	yqjC	orf, hypothetical protein (VIMSS)	4427.98	0.629493	0.0720541	8.7364	2.40667e-18	4.62536e-17	1.0806e-14	FALSE
BW25113_2017	yefM	orf, hypothetical protein (VIMSS)	1418.47	0.628827	0.0917749	6.85184	7.29067e-12	9.49059e-11	3.27351e-08	FALSE
BW25113_0793	ybhS	predicted transporter subunit: membrane component of ABC superfamily (NCBI)	405.308	0.628323	0.153697	4.08807	4.34976e-05	0.000225965	0.195304	FALSE
BW25113_0685	ybfE	orf, hypothetical protein (VIMSS)	1091.26	0.624289	0.270193	2.31053	0.0208586	0.0516906	93.6553	FALSE
BW25113_1483	ddpF	D-ala-D-ala transporter subunit (NCBI)	175.337	0.621731	0.217835	2.85413	0.00431545	0.0130837	19.3764	FALSE
BW25113_2965	speC	ornithine decarboxylase isozyme (VIMSS)	2194.51	0.619614	0.0803638	7.71011	1.25705e-14	1.98907e-13	5.64417e-11	FALSE
BW25113_3862	yihG	predicted endonuclease (NCBI)	725.401	0.619125	0.235808	2.62554	0.00865108	0.0240618	38.8434	FALSE
BW25113_0638	cobC	predicted alpha-ribazole-5'-P phosphatase (NCBI)	986.743	0.618449	0.146937	4.20895	2.56555e-05	0.000139593	0.115193	FALSE
BW25113_0438	clpX	ATP-dependent protease ATP-binding subunit (NCBI)	54040	0.618399	0.0759534	8.14183	3.8934e-16	6.57912e-15	1.74814e-12	FALSE
BW25113_0545	ybcL	DLP12 prophage; predicted kinase inhibitor (NCBI)	71.6757	0.618086	0.230448	2.68211	0.0073159	0.0206561	32.8484	FALSE
BW25113_2567	rnc		6993	0.615862	0.171219	3.59693	0.000321994	0.00133138	1.44575	FALSE
BW25113_2413	cysZ	putative sulfate transport protein CysZ (NCBI)	1625.46	0.615727	0.102022	6.03525	1.58713e-09	1.63383e-08	7.12619e-06	FALSE
BW25113_0961	yccF	conserved inner membrane protein (NCBI)	1244.75	0.614409	0.0913659	6.72471	1.75939e-11	2.23189e-10	7.89967e-08	FALSE
BW25113_0113	pdhR	transcriptional regulator of pyruvate dehydrogenase complex (NCBI)	14636.6	0.613467	0.332675	1.84404	0.0651767	0.134327	292.644	FALSE
BW25113_2808	gcvA	DNA-binding transcriptional dual regulator (NCBI)	1802.41	0.611483	0.142287	4.29754	1.72708e-05	9.78967e-05	0.0775457	FALSE
BW25113_1807	tsaB		4641.11	0.611211	0.153709	3.97642	6.99617e-05	0.000342766	0.314128	FALSE
BW25113_1435	ydcP	putative collagenase (VIMSS)	5100.91	0.610094	0.126848	4.80966	1.51187e-06	1.02436e-05	0.0067883	FALSE
BW25113_1097	yceG	predicted aminodeoxychorismate lyase (NCBI)	1883.05	0.609677	0.102739	5.93426	2.95182e-09	2.93739e-08	1.32537e-05	FALSE
BW25113_1282	yciH	orf, hypothetical protein (VIMSS)	1448.18	0.607662	0.166283	3.65438	0.000257804	0.00110685	1.15754	FALSE
BW25113_1126	potA	putrescine/spermidine ABC transporter ATPase protein (NCBI)	11229.3	0.605779	0.166974	3.62799	0.000285637	0.00120896	1.28251	FALSE
BW25113_3822	recQ	ATP-dependent DNA helicase (NCBI)	4428.81	0.605493	0.13699	4.41997	9.87131e-06	5.86257e-05	0.0443222	FALSE
BW25113_4678	yoeI		813.575	0.6048	0.270832	2.23312	0.025541	0.0614957	114.679	FALSE
BW25113_2196	ccmF	heme lyase, CcmF subunit (NCBI)	716.648	0.60367	0.122299	4.936	7.97397e-07	5.64991e-06	0.00358031	FALSE
BW25113_2832	ygdQ	predicted inner membrane protein (NCBI)	1559.75	0.603192	0.170751	3.53258	0.000411518	0.00166466	1.84772	FALSE
BW25113_4270	leuX		92.4506	0.602577	0.412237	1.46172	0.143817	0.252752	645.738	FALSE
BW25113_0856	potH	putrescine transporter subunit: membrane component of ABC superfamily (NCBI)	121.596	0.601444	0.224088	2.68396	0.00727557	0.0205682	32.6673	FALSE
BW25113_2325	yfcL	hypothetical protein (NCBI)	2581.41	0.601014	0.0847573	7.091	1.33142e-12	1.84016e-11	5.97808e-09	FALSE
BW25113_3021	mqsA	predicted DNA-binding transcriptional regulator (NCBI)	1472.29	0.600692	0.0955473	6.28686	3.23958e-10	3.59971e-09	1.45457e-06	FALSE
BW25113_4384	deoD	purine nucleoside phosphorylase (NCBI)	35656.2	0.600418	0.101732	5.90195	3.59225e-09	3.5046e-08	1.61292e-05	FALSE
BW25113_1441	ydcT	predicted spermidine/putrescine transporter subunit (NCBI)	186.583	0.600086	0.216103	2.77685	0.00548882	0.0160542	24.6448	FALSE
BW25113_4050	pspG	orf, hypothetical protein (VIMSS)	123.033	0.600031	0.190522	3.14941	0.00163598	0.00563533	7.34556	FALSE
BW25113_4539	yoeB		1116.23	0.600029	0.129918	4.61852	3.8648e-06	2.46182e-05	0.017353	FALSE
BW25113_0549	ybcO	DLP12 prophage; predicted protein (NCBI)	8.44752	0.60002	0.892945	0.671956	0.501611	0.646207	2252.24	FALSE
BW25113_2024	hisA	N-(5'-phospho-L-ribosyl-formimino)-5-amino-1-(5'- phosphoribosyl)-4-imidazolecarboxamide isomerase (VIMSS)	3299.82	0.599755	0.109018	5.50143	3.76732e-08	3.23181e-07	0.000169152	FALSE
BW25113_3099	yqjE	conserved inner membrane protein (NCBI)	3523.11	0.599436	0.0815806	7.34778	2.01523e-13	2.95875e-12	9.04837e-10	FALSE
BW25113_3458	livK	leucine transporter subunit (NCBI)	440.989	0.596844	0.234162	2.54885	0.0108078	0.0290849	48.5269	FALSE
BW25113_1666	valW		168.473	0.594879	0.342221	1.73829	0.0821599	0.161153	368.898	FALSE
BW25113_3292	zntR	zinc-responsive transcriptional regulator (NCBI)	858.41	0.594846	0.131296	4.53058	5.88226e-06	3.67375e-05	0.0264114	FALSE
BW25113_0183	rnhB	ribonuclease HII (NCBI)	3554.14	0.594519	0.160962	3.69355	0.000221147	0.000960518	0.992948	FALSE
BW25113_0582	insL1		6548.65	0.593983	0.100542	5.9078	3.46714e-09	3.39109e-08	1.55675e-05	FALSE
BW25113_2519	pbpC	fused transglycosylase/transpeptidase (NCBI)	1094.96	0.593145	0.0985953	6.01596	1.78823e-09	1.82824e-08	8.02917e-06	FALSE
BW25113_2014	plaP	putative amino acid/amine transport protein (VIMSS)	28093	0.593009	0.242594	2.44445	0.0145075	0.0376169	65.1385	FALSE
BW25113_3114	tdcE	pyruvate formate-lyase 4/2-ketobutyrate formate-lyase (NCBI)	673.173	0.592998	0.226329	2.62007	0.00879112	0.0243907	39.4721	FALSE
BW25113_3643	rph	ribonuclease PH (NCBI)	4756.96	0.592914	0.18098	3.27613	0.00105238	0.00383137	4.72521	FALSE
BW25113_4713	agrB		17.0506	0.592429	0.469182	1.26269	0.206702	0.336831	928.093	FALSE
BW25113_2499	purM	phosphoribosylaminoimidazole synthetase (NCBI)	586.975	0.591497	0.555217	1.06534	0.28672	0.433176	1287.37	FALSE
BW25113_1828	yebQ	putative transport protein (VIMSS)	531.661	0.589262	0.158965	3.70686	0.000209843	0.000917655	0.942196	FALSE
BW25113_2326	epmC	hypothetical protein (NCBI)	3218.73	0.589144	0.0794795	7.41252	1.23921e-13	1.84972e-12	5.56404e-10	FALSE
BW25113_3726	pstA	phosphate transporter subunit (NCBI)	1230.59	0.587637	0.151279	3.88445	0.00010256	0.000481062	0.460493	FALSE
BW25113_0084	ftsI		7672.73	0.587307	0.0805345	7.29261	3.04e-13	4.37721e-12	1.36496e-09	FALSE
BW25113_1133	mnmA		11163.7	0.586526	0.161492	3.63192	0.000281323	0.00119427	1.26314	FALSE
BW25113_0402	proY	predicted cryptic proline transporter (NCBI)	4648.81	0.585915	0.162114	3.61422	0.000301259	0.00125961	1.35265	FALSE
BW25113_2815	metW		4610.17	0.585028	0.320092	1.82769	0.0675966	0.137778	303.509	FALSE
BW25113_4712	agrA		75.7462	0.584107	0.278734	2.09557	0.0361205	0.0824401	162.181	FALSE
BW25113_2572	rseA	anti-sigma factor (NCBI)	15093.9	0.582443	0.207175	2.81136	0.00493321	0.0146297	22.1501	FALSE
BW25113_3816	corA	magnesium/nickel/cobalt transporter (NCBI)	9420.19	0.581706	0.170094	3.4199	0.000626444	0.00243124	2.81274	FALSE
BW25113_2317	dedA	conserved inner membrane protein (NCBI)	3165.64	0.58095	0.0920629	6.31036	2.78393e-10	3.11662e-09	1.24999e-06	FALSE
BW25113_4155	epmA		2093.88	0.580364	0.212673	2.7289	0.00635459	0.0182409	28.5321	FALSE
BW25113_2022	hisB	imidazoleglycerolphosphate dehydratase and histidinol-phosphate phosphatase (VIMSS)	6834.34	0.580341	0.10676	5.43594	5.45075e-08	4.58806e-07	0.000244739	FALSE
BW25113_4358	yjjN	predicted oxidoreductase, Zn-dependent and NAD(P)-binding (RefSeq)	99.2181	0.578605	0.249139	2.32242	0.0202104	0.0503094	90.7448	FALSE
BW25113_2328	mepA	penicillin-insensitive murein endopeptidase (NCBI)	2718.93	0.578137	0.08811	6.56153	5.32573e-11	6.44557e-10	2.39125e-07	FALSE
BW25113_0123	cueO	multicopper oxidase (laccase) (NCBI)	1680.49	0.576379	0.146674	3.92966	8.5067e-05	0.000407848	0.381951	FALSE
BW25113_2266	elaB	hypothetical protein (NCBI)	1761.75	0.574201	0.141666	4.0532	5.05212e-05	0.000257167	0.22684	FALSE
BW25113_2066	udk	uridine/cytidine kinase (VIMSS)	3310.26	0.573553	0.17523	3.27315	0.00106355	0.00386574	4.77535	FALSE
BW25113_0367	tauC	taurine transporter subunit (NCBI)	41.5688	0.573132	0.280301	2.0447	0.0408844	0.0912663	183.571	FALSE
BW25113_3022	mqsR	predicted cyanide hydratase (NCBI)	1285.66	0.57195	0.106094	5.39099	7.00718e-08	5.82155e-07	0.000314622	FALSE
BW25113_1439	ydcR	fused predicted DNA-binding transcriptional regulator/predicted amino transferase (NCBI)	1482.3	0.57152	0.231507	2.46869	0.0135607	0.0354702	60.8877	FALSE
BW25113_3756	rrsC		27463.2	0.570964	0.512814	1.11339	0.265539	0.408059	1192.27	FALSE
BW25113_1049	opgH	glucosyltransferase MdoH (NCBI)	23720.2	0.570459	0.0726666	7.85036	4.14829e-15	6.77958e-14	1.86258e-11	FALSE
BW25113_1165	ymgA		63.0334	0.569589	0.474366	1.20074	0.229853	0.365252	1032.04	FALSE
BW25113_3263	yhdU	predicted membrane protein (NCBI)	69.2991	0.569399	0.382907	1.48704	0.137004	0.243454	615.147	FALSE
BW25113_1920	fliY	cystine transporter subunit (NCBI)	3262.94	0.569152	0.108894	5.22666	1.72596e-07	1.34649e-06	0.000774958	FALSE
BW25113_1280	yciM		3909.77	0.568429	0.0999972	5.68445	1.31236e-08	1.20921e-07	5.89249e-05	FALSE
BW25113_0010	satP	conserved inner membrane protein associated with acetate transport (NCBI)	1119.03	0.567291	0.166542	3.40629	0.000658524	0.00254213	2.95677	FALSE
BW25113_3471	yhhQ	conserved inner membrane protein (NCBI)	590.273	0.567232	0.214106	2.6493	0.00806576	0.0226165	36.2153	FALSE
BW25113_1436	yncJ		112.667	0.566981	0.196057	2.89192	0.00382891	0.0118084	17.1918	FALSE
BW25113_1236	galU	glucose-1-phosphate uridylyltransferase (NCBI)	23688.3	0.566649	0.068765	8.24038	1.71668e-16	2.95665e-15	7.7079e-13	FALSE
BW25113_2027	wzzB	regulator of length of O-antigen component of lipopolysaccharide chains (VIMSS)	27688.5	0.566239	0.102385	5.53051	3.19305e-08	2.78723e-07	0.000143368	FALSE
BW25113_0756	galM	galactose-1-epimerase (mutarotase) (NCBI)	17847.8	0.565886	0.156543	3.6149	0.000300463	0.00125952	1.34908	FALSE
BW25113_0073	leuB	3-isopropylmalate dehydrogenase (VIMSS)	57.7629	0.564411	1.27975	0.441033				FALSE
BW25113_1783	yeaG	conserved protein with nucleoside triphosphate hydrolase domain (NCBI)	1540.85	0.564391	0.135521	4.16459	3.11917e-05	0.000166878	0.140051	FALSE
BW25113_1281	pyrF	orotidine 5'-phosphate decarboxylase (NCBI)	3418.68	0.563851	0.168588	3.34455	0.000824163	0.00310395	3.70049	FALSE
BW25113_0606	ahpF	alkyl hydroperoxide reductase, F52a subunit; detoxification of hydroperoxides (VIMSS)	15231.1	0.563579	0.0902493	6.24469	4.24644e-10	4.61543e-09	1.90665e-06	FALSE
BW25113_2308	hisQ	histidine/lysine/arginine/ornithine transporter subunit (NCBI)	746.05	0.563077	0.189101	2.97765	0.0029047	0.0093242	13.0421	FALSE
BW25113_0433	ampG	muropeptide transporter (NCBI)	5172.64	0.562382	0.161934	3.47291	0.000514841	0.00202945	2.31164	FALSE
BW25113_3965	trmA	tRNA (uracil-5-)-methyltransferase (NCBI)	6718.62	0.562157	0.16545	3.39774	0.000679441	0.00260938	3.05069	FALSE
BW25113_2347	yfdC	predicted inner membrane protein (NCBI)	229.758	0.560363	0.158995	3.52441	0.000424424	0.00170608	1.90566	FALSE
BW25113_2573	rpoE		12939.8	0.559714	0.192194	2.91224	0.00358845	0.0111591	16.1121	FALSE
BW25113_2576	srmB	ATP-dependent RNA helicase (NCBI)	9020.67	0.559049	0.165134	3.38543	0.000710671	0.00270841	3.19091	FALSE
BW25113_3056	cca		4950.64	0.558588	0.111285	5.01943	5.18244e-07	3.76126e-06	0.00232692	FALSE
BW25113_1795	yeaQ	conserved inner membrane protein (NCBI)	931.595	0.556607	0.169249	3.28869	0.00100655	0.00368247	4.51942	FALSE
BW25113_4069	acs	acetyl-coenzyme A synthetase (NCBI)	1626.15	0.555293	0.600258	0.925091	0.354919	0.505993	1593.58	FALSE
BW25113_2309	hisJ	histidine/lysine/arginine/ornithine transporter subunit (NCBI)	2368.96	0.553371	0.187659	2.94881	0.00318998	0.0100739	14.323	FALSE
BW25113_0700	rhsC	rhsC element core protein RshC (NCBI)	763.269	0.552355	0.109292	5.05393	4.32821e-07	3.20155e-06	0.00194337	FALSE
BW25113_0417	thiL		3565.46	0.551957	0.162616	3.39423	0.000688217	0.00263856	3.09009	FALSE
BW25113_4433	sdsR		52.2889	0.551311	0.676401	0.815065	0.415035	0.56697	1863.51	FALSE
BW25113_2316	accD		31026.8	0.550527	0.100077	5.50105	3.77547e-08	3.23261e-07	0.000169518	FALSE
BW25113_1744	astE	succinylglutamate desuccinylase (NCBI)	572.142	0.550251	0.301013	1.828	0.0675502	0.137778	303.3	FALSE
BW25113_2582	trxC	thioredoxin 2 (NCBI)	1429.33	0.549428	0.176122	3.11959	0.00181101	0.00616239	8.13144	FALSE
BW25113_0821	ybiU	hypothetical protein (NCBI)	1796.77	0.548307	0.124297	4.41128	1.02763e-05	6.07087e-05	0.0461405	FALSE
BW25113_3669	uhpA	DNA-binding response regulator in two-component regulatory system wtih UhpB (NCBI)	1783.58	0.54825	0.15624	3.50903	0.00044975	0.00179659	2.01938	FALSE
BW25113_1629	rsxC	electron transport complex protein RnfC (NCBI)	6183.35	0.547961	0.167408	3.27322	0.00106331	0.00386574	4.77428	FALSE
BW25113_3633	waaA		3873.87	0.547753	0.143717	3.81132	0.000138227	0.000628406	0.620639	FALSE
BW25113_4218	ytfL	predicted inner membrane protein (NCBI)	2045.23	0.546761	0.186312	2.93466	0.00333912	0.0104857	14.9927	FALSE
BW25113_1313	ycjQ	predicted oxidoreductase, Zn-dependent and NAD(P)-binding (NCBI)	305.05	0.545814	0.187701	2.90789	0.00363878	0.0112764	16.3381	FALSE
BW25113_3702	dnaA		11802.7	0.54326	0.169821	3.19901	0.00137899	0.00484323	6.19167	FALSE
BW25113_1842	holE	DNA polymerase III, theta subunit (NCBI)	843.556	0.542026	0.151933	3.56753	0.000360362	0.001467	1.61803	FALSE
BW25113_0511	ybbW	putative transport protein (VIMSS)	37.4424	0.541669	0.402201	1.34676	0.178057	0.299414	799.477	FALSE
BW25113_4029	yjbH	predicted porin (NCBI)	452.793	0.541419	0.141314	3.83132	0.000127459	0.0005842	0.572293	FALSE
BW25113_4548	ypjJ	hypothetical protein (NCBI)	13.7911	0.540963	0.470748	1.14916	0.250491	0.390564	1124.71	FALSE
BW25113_1345	intR	Rac prophage; integrase (NCBI)	923.148	0.540945	0.174145	3.1063	0.00189446	0.0064074	8.50613	FALSE
BW25113_1775	ydjK	predicted transporter (NCBI)	215.066	0.540396	0.339464	1.59191	0.111405	0.207172	500.207	FALSE
BW25113_1211	prfA		6015.14	0.540061	0.129099	4.18333	2.87274e-05	0.000154617	0.128986	FALSE
BW25113_1870	cmoA		2679.64	0.539501	0.141472	3.81347	0.000137029	0.000624865	0.615262	FALSE
BW25113_1968	yedV	predicted sensory kinase in two-component regulatory system with YedW (NCBI)	311.507	0.539205	1.51683	0.355481	0.722229	0.818978	3242.81	FALSE
BW25113_2127	mlrA	DNA-binding transcriptional regulator (NCBI)	247.464	0.538517	0.144389	3.72964	0.000191756	0.000845159	0.860983	FALSE
BW25113_0910	cmk		22035.7	0.537108	0.0895238	5.99961	1.97788e-09	1.99988e-08	8.8807e-06	FALSE
BW25113_0416	nusB		14245	0.536586	0.118948	4.51109	6.44939e-06	3.99452e-05	0.0289578	FALSE
BW25113_1665	valV		167.111	0.535135	0.382748	1.39814	0.162071	0.277854	727.698	FALSE
BW25113_0654	gltJ	glutamate and aspartate transporter subunit (NCBI)	836.111	0.534342	0.219626	2.43297	0.0149757	0.0387188	67.2407	FALSE
BW25113_3741	mnmG	glucose-inhibited division protein A (NCBI)	13981.5	0.532398	0.194462	2.7378	0.00618522	0.0178119	27.7717	FALSE
BW25113_1051	msyB		692.929	0.531278	0.114547	4.6381	3.51632e-06	2.24944e-05	0.0157883	FALSE
BW25113_3178	ftsH		93959.3	0.530897	0.0634783	8.36344	6.09168e-17	1.0782e-15	2.73516e-13	FALSE
BW25113_0884	infA		14584.6	0.53011	0.166021	3.19303	0.00140786	0.00493303	6.32131	FALSE
BW25113_4032	malG	maltose transporter subunit (NCBI)	3042.24	0.529894	0.281949	1.8794	0.0601901	0.126008	270.253	FALSE
BW25113_2198	ccmD	cytochrome c biogenesis protein (NCBI)	97.9205	0.529616	0.2211	2.39537	0.0166037	0.0426081	74.5505	FALSE
BW25113_4641	yoeH		116.49	0.529492	0.243523	2.1743	0.0296827	0.0695547	133.275	FALSE
BW25113_1501	ydeP	putative oxidoreductase, major subunit, acid resistance protein (Katherine Huang)	237.814	0.527937	0.162257	3.25371	0.00113909	0.00409708	5.11453	FALSE
BW25113_3360	pabA	para-aminobenzoate synthase component II (NCBI)	386.711	0.527369	0.149765	3.5213	0.000429435	0.00172467	1.92816	FALSE
BW25113_1517	lsrF	hypothetical protein (NCBI)	109.432	0.526512	0.255981	2.05683	0.0397021	0.0890713	178.263	FALSE
BW25113_1204	pth		2992.91	0.525013	0.136512	3.84591	0.000120104	0.000552181	0.539265	FALSE
BW25113_1314	ycjR	putative transient receptor potential locus (VIMSS)	235.444	0.524828	0.154454	3.39796	0.00067891	0.00260938	3.04831	FALSE
BW25113_4141	yjeH	predicted transporter (NCBI)	623.651	0.523124	0.123397	4.23936	2.2416e-05	0.000123467	0.100648	FALSE
BW25113_3829	metE	5-methyltetrahydropteroyltriglutamate-- homocysteine methyltransferase (NCBI)	1544.29	0.523104	0.0970887	5.3879	7.12868e-08	5.91153e-07	0.000320078	FALSE
BW25113_1909	leuZ		4572.11	0.522933	0.26158	1.99914	0.0455937	0.0999845	204.716	FALSE
BW25113_1558	cspF	Qin prophage; cold shock protein (NCBI)	316.941	0.522831	0.36843	1.41908	0.155877	0.268882	699.888	FALSE
BW25113_0570	cusS	sensory histidine kinase in two-component regulatory system with CusR, senses copper ions (NCBI)	869.49	0.52247	0.16047	3.25587	0.00113045	0.0040758	5.07572	FALSE
BW25113_0569	nfrB	bacteriophage N4 receptor, inner membrane subunit (NCBI)	742.617	0.522092	0.103701	5.03461	4.78824e-07	3.49192e-06	0.00214992	FALSE
BW25113_2097	fbaB	orf, hypothetical protein (VIMSS)	1805.72	0.520425	0.159023	3.27263	0.00106551	0.0038697	4.78412	FALSE
BW25113_1440	ydcS	predicted spermidine/putrescine transporter subunit (NCBI)	384.952	0.520239	0.238884	2.17778	0.0294221	0.0690526	132.105	FALSE
BW25113_0612	citT	citrate:succinate antiporter (NCBI)	146.959	0.51998	0.229494	2.26577	0.0234655	0.0572324	105.36	FALSE
BW25113_0083	ftsL		3290.3	0.519858	0.0879295	5.91221	3.37539e-09	3.32198e-08	1.51555e-05	FALSE
BW25113_0534	sfmF	predicted fimbrial-like adhesin protein (NCBI)	21.4229	0.519838	0.607001	0.856403	0.391775	0.544834	1759.07	FALSE
BW25113_4615	yibV		13.9854	0.519105	0.737295	0.704067	0.481391	0.626102	2161.45	FALSE
BW25113_3653	gltS	glutamate transporter (NCBI)	1865.68	0.519026	0.0925554	5.60774	2.04989e-08	1.84696e-07	9.20398e-05	FALSE
BW25113_4585	chiX	Novel sRNA, function unknown (RefSeq)	32.9681	0.518418	0.325595	1.59222	0.111336	0.207131	499.9	FALSE
BW25113_4655	ythA	expressed protein (RefSeq)	15.2699	0.518017	0.568904	0.910553	0.362531	0.514064	1627.76	FALSE
BW25113_0423	thiI	thiamine biosynthesis protein ThiI (NCBI)	11830.4	0.517808	0.143216	3.61557	0.000299683	0.00125772	1.34558	FALSE
BW25113_3239	yhcO	predicted barnase inhibitor (NCBI)	119.658	0.517694	0.319412	1.62077	0.105066	0.198183	471.747	FALSE
BW25113_4011	yjaA	hypothetical protein (NCBI)	89.6528	0.517485	0.315064	1.64248	0.100491	0.190678	451.205	FALSE
BW25113_2357	yfdN	CPS-53 (KpLE1) prophage; predicted protein (NCBI)	4.84314	0.51735	1.21682	0.425167	0.670715	0.779512	3011.51	FALSE
BW25113_2432	yfeY	hypothetical protein (NCBI)	2567.52	0.517013	0.160216	3.22698	0.00125103	0.00444614	5.61715	FALSE
BW25113_2704	srlB	glucitol/sorbitol-specific enzyme IIA component of PTS (NCBI)	2900.69	0.516875	0.247752	2.08626	0.0369546	0.0837746	165.926	FALSE
BW25113_0068	thiB	thiamin transporter subunit (NCBI)	1503.08	0.516771	0.175209	2.94945	0.00318339	0.0100662	14.2934	FALSE
BW25113_4371	rsmC	16S ribosomal RNA m2G1207 methyltransferase (NCBI)	5261.42	0.515356	0.163451	3.15297	0.00161618	0.00557141	7.25665	FALSE
BW25113_0085	murE		12631.6	0.514749	0.0707264	7.27803	3.38725e-13	4.86158e-12	1.52088e-09	FALSE
BW25113_3642	pyrE	orotate phosphoribosyltransferase (NCBI)	383.428	0.51313	0.160615	3.19478	0.00139937	0.00490713	6.28319	FALSE
BW25113_4175	hflC	modulator for HflB protease specific for phage lambda cII repressor (NCBI)	30139.7	0.51278	0.0854695	5.99957	1.97845e-09	1.99988e-08	8.88322e-06	FALSE
BW25113_1488	ddpX	D-ala-D-ala dipeptidase, Zn-dependent (NCBI)	82.7035	0.510878	0.352979	1.44733	0.147804	0.258339	663.639	FALSE
BW25113_3470	tusA		728.093	0.510026	0.173517	2.93935	0.003289	0.0103573	14.7676	FALSE
BW25113_2669	stpA	DNA binding protein, nucleoid-associated (NCBI)	650.258	0.509977	0.227184	2.24477	0.0247828	0.0599229	111.275	FALSE
BW25113_0415	ribE		12152.1	0.509572	0.122633	4.15526	3.24914e-05	0.000173416	0.145886	FALSE
BW25113_1320	ycjW	predicted DNA-binding transcriptional regulator (NCBI)	715.107	0.508732	0.108252	4.69952	2.60771e-06	1.71221e-05	0.0117086	FALSE
BW25113_1286	rnb	exoribonuclease II (NCBI)	25582.6	0.507135	0.140977	3.5973	0.00032154	0.00133073	1.44371	FALSE
BW25113_0699	ybfA		507.19	0.506427	0.283268	1.78781	0.0738073	0.147747	331.395	FALSE
BW25113_3978	glyT		9658	0.505563	0.0906097	5.57957	2.41115e-08	2.14228e-07	0.00010826	FALSE
BW25113_3671	ilvB	acetolactate synthase large subunit (NCBI)	13441.2	0.505084	0.220803	2.28749	0.0221675	0.0545399	99.5322	FALSE
BW25113_4452	gadY	unknown RNA (NCBI)	43.8607	0.504649	0.383081	1.31734	0.187724	0.313083	842.881	FALSE
BW25113_2569	lepA	GTP-binding protein LepA (NCBI)	34777.2	0.504641	0.14527	3.47381	0.000513131	0.00202628	2.30396	FALSE
BW25113_3278	rrsD		37455.4	0.504113	0.483917	1.04174	0.297534	0.444712	1335.93	FALSE
BW25113_0661	miaB	isopentenyl-adenosine A37 tRNA methylthiolase (NCBI)	14229.6	0.50335	0.132467	3.79982	0.000144799	0.000656675	0.650145	FALSE
BW25113_2315	folC		7153.39	0.502435	0.0997949	5.03468	4.78654e-07	3.49192e-06	0.00214916	FALSE
BW25113_0464	acrR	DNA-binding transcriptional repressor (NCBI)	2209.11	0.501637	0.116389	4.30999	1.6326e-05	9.322e-05	0.0733037	FALSE
BW25113_1203	ychF		20863.6	0.501398	0.144161	3.47805	0.000505077	0.001998	2.26779	FALSE
BW25113_1453	ansP	L-asparagine permease (VIMSS)	1616.02	0.500545	0.164418	3.04434	0.00233195	0.0076896	10.4705	FALSE
BW25113_3065	rpsU		61709.6	0.500189	0.157356	3.17871	0.00147933	0.0051512	6.64219	FALSE
BW25113_2472	dapE		8564.91	0.500072	0.0709606	7.04717	1.8259e-12	2.4928e-11	8.19831e-09	FALSE
BW25113_1714	pheS		44524.7	0.499518	0.084973	5.87855	4.1388e-09	4.01159e-08	1.85832e-05	FALSE
BW25113_0945	pyrD	dihydroorotate dehydrogenase (NCBI)	2208.38	0.498611	0.147589	3.37838	0.000729154	0.00277649	3.2739	FALSE
BW25113_4704	arrS		4.69401	0.497865	0.889845	0.559496	0.575823	0.706836	2585.45	FALSE
BW25113_2945	endA	DNA-specific endonuclease I (NCBI)	373.71	0.497664	0.19891	2.50196	0.0123508	0.0326681	55.4552	FALSE
BW25113_4471	tdcG	L-serine dehydratase 3 (NCBI)	266.096	0.497179	0.192786	2.57891	0.00991122	0.0270625	44.5014	FALSE
BW25113_3964	yijD	conserved inner membrane protein (NCBI)	5028.35	0.496853	0.0974893	5.09649	3.46013e-07	2.58241e-06	0.0015536	FALSE
BW25113_2771	ygcS	putative transport protein (VIMSS)	57.2956	0.495709	0.310419	1.5969	0.110288	0.205864	495.191	FALSE
BW25113_2025	hisF	imidazole glycerol phosphate synthase subunit HisF (NCBI)	4404.44	0.495486	0.12658	3.9144	9.06293e-05	0.000432663	0.406925	FALSE
BW25113_0772	ybhC	predicted pectinesterase (NCBI)	10642.1	0.494293	0.120964	4.08626	4.38379e-05	0.00022747	0.196832	FALSE
BW25113_1301	puuB	gamma-Glu-putrescine oxidase, FAD/NAD(P)-binding (NCBI)	189.037	0.491723	0.264121	1.86174	0.0626404	0.130225	281.256	FALSE
BW25113_1606	folM	short chain dehydrogenase (NCBI)	1180.67	0.491477	0.133	3.69532	0.000219611	0.000955704	0.986055	FALSE
BW25113_2318	truA	tRNA pseudouridine synthase A (NCBI)	15.7746	0.491199	0.409594	1.19923	0.230437	0.365825	1034.66	FALSE
BW25113_1695	ydiO	putative oxidoreductase (VIMSS)	117.581	0.491138	0.217596	2.25711	0.0240014	0.058178	107.766	FALSE
BW25113_0885	aat	leucyl/phenylalanyl-tRNA--protein transferase (NCBI)	1270.15	0.490185	0.116036	4.22444	2.39533e-05	0.00013145	0.10755	FALSE
BW25113_1212	prmC		2384.11	0.490128	0.131286	3.73327	0.000189009	0.000834697	0.84865	FALSE
BW25113_2044	wcaL	predicted glycosyl transferase (NCBI)	435.927	0.48958	0.130562	3.74978	0.000176986	0.000791753	0.794669	FALSE
BW25113_2069	yegD	putative heat shock protein (VIMSS)	1406.11	0.489335	0.223459	2.18982	0.0285376	0.0674005	128.134	FALSE
BW25113_0571	cusR	DNA-binding response regulator in two-component regulatory system with CusS (NCBI)	833.3	0.487679	0.11753	4.14941	3.33329e-05	0.000177274	0.149665	FALSE
BW25113_2660	lhgO	orf, hypothetical protein (VIMSS)	274.421	0.487541	0.298676	1.63234	0.102608	0.194365	460.71	FALSE
BW25113_3614	yibQ	orf, hypothetical protein (VIMSS)	2320.45	0.487539	0.108024	4.51327	6.38365e-06	3.95928e-05	0.0286626	FALSE
BW25113_3250	mreC	cell wall structural complex MreBCD transmembrane component MreC (NCBI)	11324	0.486837	0.0815355	5.97086	2.36009e-09	2.37494e-08	1.05968e-05	FALSE
BW25113_4372	holD		1434.74	0.486824	0.153483	3.17184	0.00151478	0.00526643	6.80134	FALSE
BW25113_3812	yigB	predicted hydrolase (NCBI)	2010.68	0.486527	0.130899	3.7168	0.000201761	0.000884902	0.905906	FALSE
BW25113_2807	ygdD	conserved inner membrane protein (NCBI)	1197.08	0.48647	0.130884	3.71681	0.000201758	0.000884902	0.905893	FALSE
BW25113_0689	ybfP	hypothetical protein (NCBI)	264.044	0.485357	0.204234	2.37648	0.0174788	0.0445223	78.4799	FALSE
BW25113_3447	ggt	gamma-glutamyltranspeptidase periplasmic precursor (NCBI)	731.93	0.484596	0.122993	3.94003	8.14711e-05	0.000393557	0.365805	FALSE
BW25113_4007	rrsE		28737.6	0.483328	0.498624	0.969323	0.332384	0.483095	1492.4	FALSE
BW25113_3979	thrT		7962.89	0.482895	0.0829817	5.81929	5.90978e-09	5.6547e-08	2.65349e-05	FALSE
BW25113_2076	mdtC	multidrug efflux system, subunit C (NCBI)	1016.03	0.482448	0.0755527	6.38558	1.7075e-10	1.95056e-09	7.66669e-07	FALSE
BW25113_1820	yobD	hypothetical protein (NCBI)	786.32	0.481935	0.183417	2.62753	0.00860066	0.0239513	38.6169	FALSE
BW25113_1306	pspC	DNA-binding transcriptional activator (NCBI)	524.737	0.481858	0.106972	4.50453	6.65212e-06	4.10872e-05	0.029868	FALSE
BW25113_1310	ycjN	predicted sugar transporter subunit: periplasmic-binding component of ABC superfamily (NCBI)	392.561	0.481809	0.323363	1.49	0.136225	0.242166	611.65	FALSE
BW25113_1227	narI	nitrate reductase 1, gamma (cytochrome b(NR)) subunit (NCBI)	96.6229	0.48145	0.352417	1.36614	0.171896	0.290802	771.815	FALSE
BW25113_2042	wcaN	predicted subunit with GalU (NCBI)	17577.7	0.479894	0.112182	4.27782	1.88737e-05	0.00010631	0.0847427	FALSE
BW25113_3153	yhbO	orf, hypothetical protein (VIMSS)	191.616	0.479478	0.192578	2.48978	0.0127822	0.0337292	57.3919	FALSE
BW25113_1346	ydaQ	orf, hypothetical protein (VIMSS)	10.7294	0.478201	0.502661	0.951339	0.341432	0.493363	1533.03	FALSE
BW25113_1161	ycgX		108.92	0.477638	0.315234	1.51518	0.129726	0.232893	582.471	FALSE
BW25113_3390	aroK	shikimate kinase I (NCBI)	17679.3	0.47606	0.141732	3.35888	0.000782593	0.00295984	3.51384	FALSE
BW25113_0195	tsaA	hypothetical protein (NCBI)	2316.22	0.476027	0.143143	3.32552	0.000882524	0.00329878	3.96253	FALSE
BW25113_0969	tusE		1622.49	0.474904	0.107483	4.41843	9.9422e-06	5.89684e-05	0.0446405	FALSE
BW25113_2018	hisL		42.9329	0.474569	0.366995	1.29312	0.19597	0.323737	879.905	FALSE
BW25113_0833	yliE	conserved inner membrane protein (NCBI)	284.827	0.47449	0.247973	1.91347	0.0556877	0.118017	250.038	FALSE
BW25113_3182	dacB	D-alanyl-D-alanine carboxypeptidase (NCBI)	2477.14	0.474205	0.118226	4.01099	6.04638e-05	0.000301176	0.271482	FALSE
BW25113_4557	yidD	hypothetical protein (NCBI)	9057.83	0.473797	0.181849	2.60544	0.00917551	0.0252849	41.198	FALSE
BW25113_2514	hisS		24119.7	0.472816	0.100117	4.72264	2.32806e-06	1.53989e-05	0.010453	FALSE
BW25113_1194	ycgR	protein involved in flagellar function (NCBI)	198.584	0.472607	0.257821	1.83308	0.0667908	0.136848	299.891	FALSE
BW25113_2765	queD	6-pyruvoyl tetrahydrobiopterin synthase (PTPS) (NCBI)	1822.34	0.470956	0.185224	2.54262	0.0110023	0.0294844	49.4005	FALSE
BW25113_4037	malM	maltose regulon periplasmic protein (NCBI)	11672.1	0.470848	0.264341	1.78121	0.0748778	0.149355	336.201	FALSE
BW25113_3751	rbsB	D-ribose transporter subunit (NCBI)	20040.7	0.470493	0.236695	1.98776	0.0468387	0.102083	210.306	FALSE
BW25113_2186	yejK	nucleoid-associated protein NdpA (NCBI)	7648.97	0.469944	0.101863	4.61351	3.95919e-06	2.51479e-05	0.0177768	FALSE
BW25113_0149	mrcB	penicillin-binding protein 1b (NCBI)	9343.19	0.469896	0.073545	6.38923	1.66724e-10	1.90944e-09	7.48591e-07	FALSE
BW25113_3416	malQ	4-alpha-glucanotransferase (amylomaltase) (NCBI)	9355.96	0.468678	0.232333	2.01727	0.0436676	0.0966124	196.068	FALSE
BW25113_3100	yqjK	hypothetical protein (NCBI)	1730.53	0.468343	0.0813195	5.75929	8.44682e-09	7.9464e-08	3.79262e-05	FALSE
BW25113_2359	yfdP	CPS-53 (KpLE1) prophage; predicted protein (RefSeq)	41.0179	0.466175	0.758853	0.614316	0.539007	0.678296	2420.14	FALSE
BW25113_2346	mlaA	predicted lipoprotein (NCBI)	8345.01	0.465942	0.0719419	6.47664	9.37874e-11	1.10231e-09	4.21105e-07	FALSE
BW25113_0577	ybdG	predicted mechanosensitive channel (NCBI)	3673.72	0.465155	0.0785477	5.92194	3.18169e-09	3.14027e-08	1.42858e-05	FALSE
BW25113_0156	erpA		5319.62	0.465026	0.0846201	5.49546	3.89686e-08	3.33018e-07	0.000174969	FALSE
BW25113_4241	treR	trehalose repressor (NCBI)	894.32	0.462485	0.125045	3.69855	0.000216837	0.000945468	0.973598	FALSE
BW25113_0005	yaaX	hypothetical protein (NCBI)	491.322	0.462449	0.101536	4.55453	5.25022e-06	3.31133e-05	0.0235735	FALSE
BW25113_0461	tomB	hypothetical protein (NCBI)	1786.3	0.462217	0.123097	3.75489	0.000173416	0.000778892	0.778637	FALSE
BW25113_3795	yifK	predicted transporter (NCBI)	4835.46	0.4612	0.114688	4.02135	5.78652e-05	0.000289844	0.259815	FALSE
BW25113_2265	menF	isochorismate hydroxymutase 2, menaquinone biosynthesis (VIMSS)	2961.43	0.461193	0.0835671	5.51883	3.4127e-08	2.96739e-07	0.00015323	FALSE
BW25113_1649	nemR		522.922	0.461047	0.152258	3.02807	0.00246123	0.00807858	11.0509	FALSE
BW25113_2963	mltC	membrane-bound lytic murein transglycosylase C (VIMSS)	2661.39	0.46095	0.10169	4.53287	5.81865e-06	3.63909e-05	0.0261257	FALSE
BW25113_1812	pabB	para-aminobenzoate synthase component I (NCBI)	1610.3	0.460946	0.187572	2.45744	0.0139932	0.0364736	62.8296	FALSE
BW25113_0801	ybiC	predicted dehydrogenase (NCBI)	1308.88	0.460796	0.118036	3.90387	9.46659e-05	0.000449061	0.42505	FALSE
BW25113_2585	pssA		12124.9	0.459876	0.159841	2.87707	0.00401381	0.0122772	18.022	FALSE
BW25113_2517	rlmN	predicted enzyme (NCBI)	15260.8	0.459711	0.191473	2.40092	0.0163538	0.0420633	73.4284	FALSE
BW25113_0098	secA		39729	0.458178	0.0841935	5.44196	5.26972e-08	4.44403e-07	0.00023661	FALSE
BW25113_1910	cysT		4104.58	0.458115	0.248017	1.84711	0.0647313	0.133641	290.644	FALSE
BW25113_0829	gsiA	fused predicted peptide transport subunits of ABC superfamily: ATP-binding components (RefSeq)	2132.56	0.45757	0.147536	3.10141	0.00192601	0.00650426	8.64777	FALSE
BW25113_1196	ycgY	hypothetical protein (NCBI)	32.5787	0.456939	0.348719	1.31033	0.190083	0.315607	853.473	FALSE
BW25113_1307	pspD	peripheral inner membrane phage-shock protein (NCBI)	251.943	0.456399	0.163723	2.78763	0.00530948	0.015601	23.8396	FALSE
BW25113_0739	tolA	cell envelope integrity inner membrane protein TolA (NCBI)	8618.82	0.455809	0.103752	4.39325	1.11668e-05	6.57094e-05	0.0501388	FALSE
BW25113_2078	baeS	sensory histidine kinase in two-component regulatory system with BaeR (NCBI)	366.804	0.455729	0.126852	3.5926	0.000327392	0.00134997	1.46999	FALSE
BW25113_1836	yebV	orf, hypothetical protein (VIMSS)	286.879	0.454657	0.15334	2.96502	0.00302661	0.00968776	13.5895	FALSE
BW25113_0568	nfrA	bacteriophage N4 receptor, outer membrane subunit (NCBI)	1530.27	0.454646	0.0983582	4.62235	3.79424e-06	2.42031e-05	0.0170361	FALSE
BW25113_2058	wcaB	predicted acyl transferase (NCBI)	115.453	0.454308	0.243048	1.86921	0.0615932	0.128405	276.553	FALSE
BW25113_0794	ybhF	putative ATP-binding component of a transport system (VIMSS)	1620.29	0.453994	0.164274	2.76363	0.00571616	0.0166539	25.6656	FALSE
BW25113_2536	hcaT	predicted 3-phenylpropionic transporter (NCBI)	1087.56	0.453852	0.153142	2.9636	0.00304064	0.00971875	13.6525	FALSE
BW25113_2306	hisP	histidine/lysine/arginine/ornithine transporter subunit (NCBI)	675.459	0.452397	0.278582	1.62393	0.104391	0.197159	468.717	FALSE
BW25113_1491	yddW	predicted liprotein (NCBI)	1323.98	0.451919	0.118061	3.82784	0.000129273	0.000591908	0.580437	FALSE
BW25113_2128	yehW	predicted transporter subunit: membrane component of ABC superfamily (NCBI)	295.55	0.450328	0.129002	3.49085	0.000481488	0.00190975	2.16188	FALSE
BW25113_3251	mreB		28736.2	0.450295	0.0887702	5.07259	3.92435e-07	2.91484e-06	0.00176203	FALSE
BW25113_3527	yhjJ	predicted zinc-dependent peptidase (NCBI)	5742.25	0.450221	0.175563	2.56445	0.010334	0.0280118	46.3995	FALSE
BW25113_4183	yjfK	hypothetical protein (NCBI)	61.7333	0.45003	0.293505	1.53329	0.125203	0.226896	562.164	FALSE
BW25113_1644	ydhJ	putative membrane protein (VIMSS)	10.3889	0.448701	0.495502	0.905548	0.365175	0.517132	1639.64	FALSE
BW25113_1296	puuP	putative amino acid/amine transport protein (VIMSS)	340.977	0.447974	0.158757	2.82176	0.00477611	0.0142393	21.4447	FALSE
BW25113_2394	insL1		8800.86	0.44767	0.115198	3.88609	0.000101871	0.000478674	0.457399	FALSE
BW25113_4130	dtpC	predicted transporter (NCBI)	296.502	0.447326	0.162696	2.74947	0.00596918	0.0172898	26.8016	FALSE
BW25113_1911	glyW		5150.27	0.447129	0.232764	1.92096	0.0547372	0.116609	245.77	FALSE
BW25113_0082	rsmH	S-adenosyl-methyltransferase (NCBI)	9631.01	0.446381	0.0709806	6.28878	3.19978e-10	3.56433e-09	1.4367e-06	FALSE
BW25113_1100	ycfH	predicted metallodependent hydrolase (NCBI)	3874.58	0.445281	0.139089	3.20142	0.00136753	0.0048143	6.1402	FALSE
BW25113_0108	ppdD	predicted major pilin subunit (NCBI)	35.5944	0.444783	0.331552	1.34152	0.179752	0.301245	807.084	FALSE
BW25113_4392	slt	soluble lytic murein transglycosylase (VIMSS)	2569.4	0.444417	0.0950944	4.67343	2.96216e-06	1.92799e-05	0.0133001	FALSE
BW25113_0581	ybdK	gamma-glutamyl:cysteine ligase (NCBI)	368.034	0.443636	0.208954	2.12313	0.0337432	0.0776076	151.507	FALSE
BW25113_3937	yiiX	predicted peptidoglycan peptidase (NCBI)	883.85	0.443368	0.180888	2.45107	0.0142433	0.0370824	63.9526	FALSE
BW25113_0572	cusC	copper/silver efflux system, outer membrane component (NCBI)	57.8783	0.44306	0.346702	1.27793	0.201275	0.330392	903.725	FALSE
BW25113_0722	sdhD	succinate dehydrogenase cytochrome b556 small membrane subunit (NCBI)	388.128	0.441827	0.406368	1.08726	0.276923	0.421647	1243.39	FALSE
BW25113_0437	clpP	ATP-dependent Clp protease proteolytic subunit (NCBI)	23026.6	0.441266	0.0834286	5.28915	1.22887e-07	9.80903e-07	0.000551761	FALSE
BW25113_1806	yeaY	predicted lipoprotein (NCBI)	4162.37	0.441006	0.1318	3.34602	0.000819814	0.00309278	3.68096	FALSE
BW25113_0102	zapD	hypothetical protein (NCBI)	2318.67	0.440821	0.110397	3.99304	6.52322e-05	0.000322152	0.292893	FALSE
BW25113_3786	wecB	UDP-N-acetyl glucosamine-2-epimerase (NCBI)	7237.36	0.440504	0.108682	4.05313	5.05375e-05	0.000257167	0.226914	FALSE
BW25113_1255	yciC	hypothetical protein (NCBI)	3200.79	0.43981	0.111762	3.93524	8.31146e-05	0.000400632	0.373185	FALSE
BW25113_3672	ivbL	ilvB operon leader peptide (NCBI)	1496.39	0.43975	0.190698	2.306	0.0211108	0.0522577	94.7876	FALSE
BW25113_4092	phnP	carbon-phosphorus lyase complex accessory protein (NCBI)	344.707	0.438851	0.160992	2.72591	0.0064124	0.0183951	28.7917	FALSE
BW25113_1990	ldtA	conserved protein with NAD(P)-binding Rossmann-fold domain (NCBI)	1021.12	0.43783	0.134101	3.26493	0.00109493	0.00396049	4.91623	FALSE
BW25113_0049	apaH	diadenosinetetraphosphatase (NCBI)	3375.38	0.437783	0.101082	4.33096	1.48461e-05	8.54512e-05	0.0666592	FALSE
BW25113_1780	yeaD	orf, hypothetical protein (VIMSS)	5143.29	0.437344	0.121602	3.59653	0.000322487	0.00133219	1.44797	FALSE
BW25113_1652	rnt		2032.99	0.436913	0.134545	3.24733	0.00116493	0.0041766	5.23056	FALSE
BW25113_3457	livH	leucine/isoleucine/valine transporter subunit (NCBI)	250.382	0.436829	0.241311	1.81023	0.0702601	0.142235	315.468	FALSE
BW25113_0174	ispU		13121.5	0.43652	0.139141	3.13725	0.00170542	0.00585649	7.65733	FALSE
BW25113_3933	ftsN	essential cell division protein (NCBI)	7171.02	0.435905	0.1506	2.89446	0.00379817	0.0117298	17.0538	FALSE
BW25113_2470	acrD	aminoglycoside/multidrug efflux system (NCBI)	1259.74	0.435446	0.0619056	7.03404	2.00641e-12	2.71441e-11	9.00877e-09	FALSE
BW25113_0847	ybjL	hypothetical protein (NCBI)	1812.73	0.435186	0.113451	3.83591	0.000125101	0.000573976	0.561702	FALSE
BW25113_0065	yabI	conserved inner membrane protein (NCBI)	1439.96	0.434684	0.172541	2.51931	0.0117584	0.031323	52.7951	FALSE
BW25113_1344	ttcA	predicted C32 tRNA thiolase (NCBI)	7367.59	0.433339	0.120299	3.60219	0.000315543	0.00131076	1.41679	FALSE
BW25113_2311	ubiX		779.928	0.432701	0.211199	2.04878	0.0404838	0.0904171	181.772	FALSE
BW25113_3704	rnpA		23171.7	0.432219	0.174758	2.47324	0.0133894	0.035104	60.1183	FALSE
BW25113_3424	glpG	predicted intramembrane serine protease (NCBI)	4122.27	0.432055	0.132068	3.27146	0.00106994	0.00388267	4.80405	FALSE
BW25113_2416	ptsI		95417.6	0.429869	0.116995	3.67426	0.000238544	0.00103308	1.07106	FALSE
BW25113_0776	bioF	8-amino-7-oxononanoate synthase (NCBI)	160.125	0.427953	0.216056	1.98075	0.0476196	0.103465	213.812	FALSE
BW25113_2212	alkB	oxidative demethylase of N1-methyladenine or N3-methylcytosine DNA lesions (NCBI)	5.00327	0.42704	0.695293	0.614186	0.539092	0.678296	2420.52	FALSE
BW25113_2175	mepS	predicted peptidase, outer membrane lipoprotein (NCBI)	22648.8	0.426707	0.188902	2.25889	0.0238903	0.0581103	107.268	FALSE
BW25113_4469	ygiQ	hypothetical protein (NCBI)	9272.85	0.426544	0.179362	2.37811	0.0174015	0.0443759	78.1329	FALSE
BW25113_1927	amyA	cytoplasmic alpha-amylase (NCBI)	1332.48	0.426387	0.0953	4.47415	7.67155e-06	4.64861e-05	0.0344453	FALSE
BW25113_0101	yacG	zinc-binding protein (NCBI)	1003.46	0.425909	0.110267	3.86252	0.000112225	0.000520769	0.503889	FALSE
BW25113_4547	ypfN	hypothetical protein (NCBI)	1533.21	0.42531	0.0868499	4.89708	9.72735e-07	6.79549e-06	0.00436758	FALSE
BW25113_0863	artI	arginine transporter subunit (NCBI)	4016.98	0.424906	0.0840777	5.05373	4.3326e-07	3.20155e-06	0.00194534	FALSE
BW25113_3101	yqjF	orf, hypothetical protein (VIMSS)	109.327	0.424455	0.23749	1.78726	0.073896	0.147858	331.793	FALSE
BW25113_2077	mdtD	multidrug efflux system protein (NCBI)	290.684	0.424068	0.129699	3.26962	0.00107691	0.0039048	4.83535	FALSE
BW25113_0090	murG		7298.25	0.424001	0.0725558	5.8438	5.10242e-09	4.90314e-08	2.29099e-05	FALSE
BW25113_3236	mdh	malate dehydrogenase (NCBI)	34125.4	0.42365	0.192756	2.19786	0.0279593	0.0661394	125.537	FALSE
BW25113_4424	rdlC		65.1346	0.422844	0.26662	1.58594	0.112752	0.209157	506.259	FALSE
BW25113_4208	cycA	D-alanine/D-serine/glycine transporter (NCBI)	5556.99	0.422687	0.33291	1.26968	0.2042	0.33397	916.86	FALSE
BW25113_0089	ftsW		7871.65	0.422405	0.0703693	6.00269	1.94081e-09	1.97073e-08	8.71422e-06	FALSE
BW25113_4597	rydC		176.631	0.422382	0.131838	3.20379	0.00135632	0.00478991	6.08988	FALSE
BW25113_2199	ccmC	heme exporter subunit (NCBI)	317.107	0.421633	0.13035	3.23463	0.00121799	0.00434942	5.46879	FALSE
BW25113_2961	mutY	adenine DNA glycosylase (NCBI)	5885.56	0.421607	0.130179	3.23867	0.00120088	0.00429517	5.39196	FALSE
BW25113_3252	csrD	conserved inner membrane protein (NCBI)	3252.06	0.419627	0.0918344	4.56939	4.89155e-06	3.09383e-05	0.021963	FALSE
BW25113_0477	gsk	inosine/guanosine kinase (NCBI)	5058.83	0.41907	0.160255	2.61502	0.00892211	0.0246777	40.0603	FALSE
BW25113_3086	ygjQ	predicted thioredoxin-like (NCBI)	96.477	0.418649	0.230331	1.8176	0.0691254	0.140638	310.373	FALSE
BW25113_0099	mutT	nucleoside triphosphate pyrophosphohydrolase, marked preference for dGTP (NCBI)	1097.65	0.417637	0.101056	4.13271	3.58504e-05	0.000189091	0.160968	FALSE
BW25113_0173	dxr		4791.27	0.416214	0.0918154	4.53316	5.81076e-06	3.63909e-05	0.0260903	FALSE
BW25113_0976	hyaE	protein involved in processing of HyaA and HyaB proteins (NCBI)	30.8745	0.414262	0.349631	1.18486	0.236075	0.372102	1059.98	FALSE
BW25113_2497	uraA	uracil transporter (NCBI)	3482.99	0.413801	0.187324	2.20901	0.0271738	0.0646568	122.01	FALSE
BW25113_1381	ydbH	hypothetical protein (NCBI)	2715.93	0.413362	0.0745906	5.54175	2.99465e-08	2.63459e-07	0.00013446	FALSE
BW25113_3935	priA	primosome assembly protein PriA (NCBI)	2460.83	0.413277	0.106546	3.87886	0.000104949	0.000491077	0.47122	FALSE
BW25113_3347	fkpA	FKBP-type peptidyl-prolyl cis-trans isomerase (rotamase) (NCBI)	53611.1	0.412927	0.0785915	5.25409	1.48755e-07	1.17069e-06	0.00066791	FALSE
BW25113_4102	phnF	predicted DNA-binding transcriptional regulator of phosphonate uptake and biodegradation (NCBI)	28.6029	0.412888	0.424157	0.973431	0.330339	0.48106	1483.22	FALSE
BW25113_1008	rutE	hypothetical protein (NCBI)	28.0297	0.411081	0.443398	0.927115	0.353867	0.505264	1588.86	FALSE
BW25113_2498	upp	uracil phosphoribosyltransferase (VIMSS)	11854.8	0.410365	0.144643	2.83709	0.00455273	0.0136826	20.4418	FALSE
BW25113_3613	envC	putative membrane protein (VIMSS)	6226.88	0.409899	0.0949034	4.31911	1.56657e-05	8.98221e-05	0.070339	FALSE
BW25113_1632	rsxE	NADH-ubiquinone oxidoreductase (NCBI)	10.4929	0.40987	0.675558	0.606713	0.544042	0.68146	2442.75	FALSE
BW25113_0192	nlpE	lipoprotein involved with copper homeostasis and adhesion (NCBI)	2162.58	0.409496	0.0837316	4.89058	1.00538e-06	6.99081e-06	0.00451414	FALSE
BW25113_1984	asnW	tRNA-Asn (NCBI)	24.2218	0.409346	0.565393	0.724003	0.469064	0.61572	2106.1	FALSE
BW25113_2508	guaB		14608.5	0.409319	0.199649	2.0502	0.0403453	0.090288	181.15	FALSE
BW25113_0186	ldcC	lysine decarboxylase 2, constitutive (NCBI)	1850.41	0.408564	0.10575	3.8635	0.000111772	0.000519206	0.501856	FALSE
BW25113_0245	ykfI	CP4-6 prophage; toxin of the YkfI-YafW toxin-antitoxin system (NCBI)	340.389	0.406989	0.196957	2.06639	0.0387921	0.0872482	174.177	FALSE
BW25113_4361	dnaC		1230.05	0.406674	0.135434	3.00276	0.00267547	0.00868801	12.0129	FALSE
BW25113_3095	yqjA	conserved inner membrane protein (NCBI)	2711.83	0.40583	0.076265	5.32132	1.03019e-07	8.35727e-07	0.000462557	FALSE
BW25113_1931	yedK	hypothetical protein (NCBI)	134.835	0.405719	0.28181	1.43969	0.149954	0.260775	673.295	FALSE
BW25113_0808	ybiO	putative transport protein (VIMSS)	372.35	0.405174	0.131866	3.07263	0.00212185	0.00707492	9.52709	FALSE
BW25113_1442	ydcU	predicted spermidine/putrescine transporter subunit (NCBI)	140.918	0.40512	0.224682	1.80308	0.0713756	0.144024	320.476	FALSE
BW25113_3190	ibaG	orf, hypothetical protein (VIMSS)	4473.21	0.405073	0.0917493	4.415	1.01009e-05	5.98304e-05	0.045353	FALSE
BW25113_3752	rbsK	ribokinase (NCBI)	8022.65	0.404973	0.202756	1.99734	0.0457883	0.100166	205.589	FALSE
BW25113_4672	ymiB		20.2939	0.404669	0.572167	0.707256	0.479407	0.624974	2152.54	FALSE
BW25113_4360	yjjA	putative glycoprotein/receptor (VIMSS)	1801.63	0.404308	0.138988	2.90894	0.00362662	0.0112465	16.2835	FALSE
BW25113_1305	pspB	phage shock protein B (NCBI)	2.95794	0.404286	0.900139	0.449137	0.653333	0.766272	2933.46	FALSE
BW25113_3425	glpE	thiosulfate sulfurtransferase (NCBI)	1700.56	0.404212	0.115011	3.51454	0.000440509	0.00176125	1.97789	FALSE
BW25113_4318	fimF	minor component of type 1 fimbriae (NCBI)	149.159	0.404184	0.188962	2.13897	0.0324377	0.0749902	145.645	FALSE
BW25113_3064	tsaD		4296.72	0.40352	0.137416	2.93649	0.00331954	0.0104315	14.9047	FALSE
BW25113_0818	ybiR	predicted transporter (NCBI)	1924.78	0.402329	0.112315	3.58215	0.000340779	0.00140001	1.5301	FALSE
BW25113_0188	tilS		2376.08	0.401925	0.119677	3.35841	0.000783927	0.00296238	3.51983	FALSE
BW25113_0812	dps	DNA protection during starvation conditions (NCBI)	5285.77	0.400822	0.117748	3.40408	0.000663878	0.00255619	2.98081	FALSE
BW25113_3364	tsgA	hypothetical protein (NCBI)	2414.54	0.40078	0.246224	1.62771	0.103587	0.195971	465.105	FALSE
BW25113_3717	cbrC	hypothetical protein (NCBI)	423.062	0.400563	0.132633	3.02008	0.00252705	0.00824789	11.3464	FALSE
BW25113_1761	gdhA	glutamate dehydrogenase (NCBI)	5890.19	0.400145	0.126264	3.16913	0.00152899	0.00530348	6.86514	FALSE
BW25113_1373	tfaR		60.4625	0.39993	0.246994	1.61919	0.105407	0.198658	473.276	FALSE
BW25113_2464	talA	transaldolase A (NCBI)	1238.79	0.399515	0.188169	2.12317	0.0337397	0.0776076	151.491	FALSE
BW25113_2197	ccmE	periplasmic heme chaperone (NCBI)	241.394	0.399094	0.152029	2.62513	0.00866171	0.0240764	38.8911	FALSE
BW25113_0826	moeB	molybdopterin biosynthesis protein MoeB (NCBI)	7.43704	0.398957	0.623849	0.639509	0.522492	0.66526	2345.99	FALSE
BW25113_2074	mdtA	putative membrane protein (VIMSS)	11.0083	0.398865	0.486986	0.819048	0.412759	0.564864	1853.29	FALSE
BW25113_0513	ybbY	putative transport (VIMSS)	101.125	0.39836	0.227873	1.74817	0.0804345	0.158463	361.151	FALSE
BW25113_3667	uhpC	regulator of uhpT (VIMSS)	674.101	0.398112	0.203512	1.95621	0.0504405	0.108749	226.478	FALSE
BW25113_4374	yjjG	nucleotidase (NCBI)	2482.5	0.398022	0.129714	3.06847	0.00215161	0.00716351	9.66074	FALSE
BW25113_2307	hisM	histidine/lysine/arginine/ornithine transporter subunit (NCBI)	448.312	0.397925	0.166358	2.39198	0.0167576	0.0429786	75.2417	FALSE
BW25113_0955	ycbZ	predicted peptidase (NCBI)	17994.3	0.396413	0.0883261	4.48806	7.18744e-06	4.39091e-05	0.0322716	FALSE
BW25113_0201	rrsH		35093.3	0.395034	0.378479	1.04374	0.296605	0.444159	1331.76	FALSE
BW25113_4481	wecF	4-alpha-L-fucosyltransferase (NCBI)	2957.51	0.394989	0.0688404	5.73775	9.59431e-09	8.98814e-08	4.30784e-05	FALSE
BW25113_2321	flk	predicted flagella assembly protein (NCBI)	2577.02	0.394915	0.139908	2.82268	0.00476236	0.0142172	21.383	FALSE
BW25113_0632	dacA	D-alanyl-D-alanine carboxypeptidase (penicillin-binding protein 5) (NCBI)	11437.7	0.394709	0.12875	3.06569	0.00217168	0.00722494	9.75083	FALSE
BW25113_0694	kdpE	DNA-binding response regulator in two-component regulatory system with KdpD (NCBI)	443.319	0.394323	0.165055	2.38904	0.0168926	0.0433001	75.848	FALSE
BW25113_4269	ahr	putative oxidoreductase (VIMSS)	713.29	0.394155	0.104568	3.76935	0.000163674	0.000736617	0.734898	FALSE
BW25113_2043	wcaM	predicted colanic acid biosynthesis protein (NCBI)	487.76	0.393946	0.119548	3.2953	0.00098316	0.00361461	4.41439	FALSE
BW25113_2447	yffP	CPZ-55 prophage; predicted protein (NCBI)	93.6646	0.393425	0.233971	1.68151	0.0926631	0.17833	416.057	FALSE
BW25113_0936	ssuA	orf, hypothetical protein (VIMSS)	41.3078	0.39261	0.648766	0.605163	0.54507	0.68242	2447.37	FALSE
BW25113_3650	spoT	bifunctional (p)ppGpp synthetase II/ guanosine-3',5'-bis pyrophosphate 3'-pyrophosphohydrolase (NCBI)	29289.1	0.392587	0.112297	3.49598	0.000472327	0.00187507	2.12075	FALSE
BW25113_1915	yecF	hypothetical protein (NCBI)	1129.61	0.39099	0.144907	2.69822	0.00697119	0.0198077	31.3007	FALSE
BW25113_1315	ycjS	predicted oxidoreductase, NADH-binding (NCBI)	246.964	0.390906	0.1247	3.13478	0.00171981	0.00588785	7.72194	FALSE
BW25113_1246	oppD	oligopeptide transporter ATP-binding component (NCBI)	31374	0.390515	0.0832952	4.68832	2.75451e-06	1.80069e-05	0.0123678	FALSE
BW25113_0086	murF		11246.6	0.390184	0.0833116	4.68342	2.82121e-06	1.8416e-05	0.0126672	FALSE
BW25113_0029	ispH		9513.91	0.390016	0.136208	2.86338	0.00419147	0.0127596	18.8197	FALSE
BW25113_1660	ydhC	predicted transporter (NCBI)	2183.91	0.389792	0.219916	1.77246	0.076319	0.151689	342.672	FALSE
BW25113_1873	torY	TMAO reductase III (TorYZ), cytochrome c-type subunit (NCBI)	88.4717	0.38955	0.304812	1.278	0.201249	0.330392	903.606	FALSE
BW25113_1193	emtA	murein transglycosylase E (VIMSS)	2570.26	0.389115	0.111515	3.48935	0.00048419	0.00191877	2.17401	FALSE
BW25113_0843	ybjH	hypothetical protein (NCBI)	485.559	0.388906	0.15104	2.57486	0.0100281	0.0273483	45.0262	FALSE
BW25113_3641	slmA	putative transcriptional regulator (VIMSS)	4658.75	0.387724	0.143418	2.70346	0.00686218	0.0195394	30.8112	FALSE
BW25113_2977	glcG	hypothetical protein (NCBI)	349.349	0.38766	0.142017	2.72968	0.00633965	0.0182214	28.465	FALSE
BW25113_2828	lgt		3894.8	0.387109	0.0864747	4.47655	7.58577e-06	4.6091e-05	0.0340601	FALSE
BW25113_3129	prlF	predicted regulator (NCBI)	3.41092	0.386859	0.832758	0.464551	0.642253	0.759042	2883.72	FALSE
BW25113_1423	ydcJ	hypothetical protein (NCBI)	441.367	0.386602	0.212439	1.81982	0.068786	0.140074	308.849	FALSE
BW25113_2566	era		12228.3	0.385716	0.144974	2.66058	0.00780056	0.0219003	35.0245	FALSE
BW25113_1531	marA	multiple antibiotic resistance; transcriptional activator of defense systems (VIMSS)	1264.28	0.38569	0.129164	2.98604	0.00282617	0.00910606	12.6895	FALSE
BW25113_0708	phr	deoxyribodipyrimidine photolyase, FAD-binding (NCBI)	935.068	0.385615	0.0966698	3.98899	6.63555e-05	0.000326887	0.297936	FALSE
BW25113_2223	atoE	short chain fatty acid transporter (NCBI)	50.5284	0.385285	0.483966	0.796099	0.425974	0.57594	1912.62	FALSE
BW25113_0811	glnH	glutamine ABC transporter periplasmic protein (NCBI)	5759.81	0.383995	0.134943	2.8456	0.00443276	0.0133759	19.9031	FALSE
BW25113_1035	ycdY	hypothetical protein (NCBI)	3259.54	0.383908	0.0668871	5.73964	9.48753e-09	8.90674e-08	4.2599e-05	FALSE
BW25113_2555	yfhG	hypothetical protein (NCBI)	952.24	0.383845	0.119481	3.21261	0.00131535	0.00465256	5.90593	FALSE
BW25113_1917	yecC	predicted transporter subunit: ATP-binding component of ABC superfamily (NCBI)	849.904	0.38362	0.0894956	4.28646	1.81541e-05	0.000102385	0.0815118	FALSE
BW25113_0619	citA	sensory histidine kinase in two-component regulatory system with citB (NCBI)	670.033	0.383099	0.138484	2.76638	0.0056682	0.0165356	25.4502	FALSE
BW25113_1524	glsB		1799.65	0.382828	0.103519	3.69815	0.000217177	0.000946028	0.975122	FALSE
BW25113_0930	asnS		28911.4	0.3827	0.154475	2.47742	0.0132334	0.0347358	59.4181	FALSE
BW25113_2329	aroC	chorismate synthase (NCBI)	7186.39	0.382616	0.0641154	5.96761	2.40759e-09	2.4173e-08	1.08101e-05	FALSE
BW25113_4636	ybfI		8.38263	0.382045	0.677886	0.563583	0.573038	0.705157	2572.94	FALSE
BW25113_2120	yehM	hypothetical protein (NCBI)	151.802	0.381434	0.252743	1.50918	0.131254	0.235102	589.33	FALSE
BW25113_4028	yjbG	hypothetical protein (NCBI)	10.1503	0.381122	0.597499	0.637862	0.523564	0.666205	2350.8	FALSE
BW25113_0971	serT		75.606	0.381003	0.418	0.911491	0.362037	0.513852	1625.55	FALSE
BW25113_0935	ssuD	alkanesulfonate monooxygenase (NCBI)	72.924	0.380595	0.282235	1.3485	0.177496	0.298583	796.958	FALSE
BW25113_0948	rlmL	predicted methyltransferase (NCBI)	14742.6	0.379712	0.127379	2.98097	0.00287341	0.00923035	12.9016	FALSE
BW25113_3555	yiaG	predicted transcriptional regulator (NCBI)	311.889	0.379628	0.187303	2.02682	0.0426813	0.0946279	191.639	FALSE
BW25113_0479	fsr	predicted fosmidomycin efflux system (NCBI)	1248.42	0.379432	0.124943	3.03683	0.00239077	0.00786618	10.7346	FALSE
BW25113_1232	purU	formyltetrahydrofolate deformylase (NCBI)	5314.79	0.379416	0.0869871	4.36175	1.29027e-05	7.48425e-05	0.0579333	FALSE
BW25113_0561	tfaD	orf, hypothetical protein (VIMSS)	40.7554	0.379366	0.289123	1.31213	0.189478	0.314835	850.755	FALSE
BW25113_2706	srlM	DNA-binding transcriptional activator of glucitol operon (NCBI)	725.111	0.37901	0.319162	1.18752	0.235024	0.371099	1055.26	FALSE
BW25113_3778	rep	DNA helicase and single-stranded DNA-dependent ATPase (NCBI)	4304.35	0.376322	0.125633	2.99541	0.0027408	0.008868	12.3062	FALSE
BW25113_1062	pyrC	dihydroorotase (NCBI)	3619	0.376266	0.100868	3.73028	0.000191269	0.000843843	0.858796	FALSE
BW25113_1238	tdk	thymidine kinase (NCBI)	2198.2	0.376148	0.131839	2.85309	0.00432958	0.0131176	19.4398	FALSE
BW25113_0923	mukE		414.221	0.37565	0.201748	1.86198	0.0626063	0.130214	281.102	FALSE
BW25113_1762	ynjI	orf, hypothetical protein (VIMSS)	563.059	0.375568	0.113729	3.30231	0.000958913	0.00354	4.30552	FALSE
BW25113_3260	dusB	tRNA-dihydrouridine synthase B (NCBI)	35411.2	0.375456	0.179878	2.08728	0.0368627	0.0837394	165.514	FALSE
BW25113_0187	yaeR	orf, hypothetical protein (VIMSS)	935.134	0.374389	0.116287	3.21952	0.00128406	0.00455268	5.76544	FALSE
BW25113_3063	ttdT	predicted tartrate:succinate antiporter (NCBI)	415.495	0.373908	0.201483	1.85578	0.0634855	0.131554	285.05	FALSE
BW25113_1269	rluB	23S rRNA pseudouridylate synthase (NCBI)	15670.9	0.37374	0.121998	3.06348	0.00218776	0.00726766	9.82305	FALSE
BW25113_2417	crr		42060.7	0.373567	0.0855745	4.3654	1.26893e-05	7.37958e-05	0.056975	FALSE
BW25113_2330	prmB		8414.73	0.373255	0.0724247	5.15369	2.55405e-07	1.94508e-06	0.00114677	FALSE
BW25113_4504	ykfH	hypothetical protein (NCBI)	80.5245	0.372347	0.281949	1.32062	0.186628	0.311488	837.961	FALSE
BW25113_0960	yccS	orf, hypothetical protein (VIMSS)	3901.04	0.371865	0.110441	3.36708	0.000759681	0.00287805	3.41097	FALSE
BW25113_3634	coaD		1655.59	0.371435	0.109091	3.40483	0.000662046	0.00255352	2.97258	FALSE
BW25113_1358	ydaT	Rac prophage; predicted protein (NCBI)	61.4057	0.371001	0.269443	1.37692	0.168537	0.286199	756.73	FALSE
BW25113_0775	bioB	biotin synthase (NCBI)	255.466	0.370942	0.195736	1.89511	0.0580778	0.122214	260.769	FALSE
BW25113_0706	ybfD	hypothetical protein (NCBI)	30.4047	0.370827	0.376832	0.984064	0.325084	0.475727	1459.63	FALSE
BW25113_4033	malF	maltose transporter subunit (NCBI)	9429.9	0.370823	0.262809	1.411	0.158245	0.272105	710.52	FALSE
BW25113_2575	trmN	putative enzyme (VIMSS)	830.872	0.370372	0.177323	2.08868	0.0367363	0.0835476	164.946	FALSE
[truncated: 3,540 more rows]

## Sheet: Fig 6E
# Diferential expression of yahA ASKA (1mM IPTG) versus BW25113 using DESeq2
[truncated: 4,494 more rows]

[truncated: 13 more sheets: Fig 7A, Fig 7B, S1 Fig, S2 Fig, S3 Fig, S4 Fig, S6B Fig, S7A Fig, S7C Fig, S8A Fig, S8B Fig, S8C Fig, S8D Fig]
